# Supplementary material for: CRISPR-Based Approaches for Gene Regulation in Non-Model Bacteria
Source: Front Genome Ed. 2022 Jun 23;4:892304. doi: 10.3389/fgeed.2022.892304 (PMC9260158; doi:10.3389/fgeed.2022.892304)
Supplement: Supplementary file 1 [file DataSheet1.xlsx]

## Sheet: Table_S1
Table S1. CRISPRi and CRISPRa studies in non-model and their key characteristics (detailed). See below the table for footnotes, the key for text and fill colors, and summaries of select columns
Index for Table 1	Phylum	Genus	Species	Strain(s)	Importance of Species	CRISPRi/a	CRISPR system(s)a	Genome-wide?b	Type of Study	Notes	Reference
1	Actinomycetota	Bifidobacterium	spp.		Human gut microbiome, probiotic	CRISPRi	As dCas12a	No	Tool development	Constitutive system on single plasmid; demonstrated tool by repressing heterologous gene on plasmid and some native genes in some strains (secondary metabolite genes) and measuring change in phenotype (gut colonization in mice); developed culturing and transformation (conjugation) protocols for great number of non-model, novel gut bacteria and developed genetic manipulation tools for many, includ…	Jin, W.-B.; Li, T.-T.; Huo, D.; Qu, S.; Li, X. V.; Arifuzzaman, M.; Lima, S. F.; Shi, H.-Q.; Wang, A.; Putzel, G. G.; Longman, R. S.; Artis, D.; Guo, C.-J. Genetic Manipulation of Gut Microbes Enables Single-Gene Interrogation in a Complex Microbiome. Cell 2022, 185 (3), 547-562.e22. https://doi.org/10.1016/j.cell.2021.12.035.
2	Actinomycetota	Corynebacterium	glutamicum	B253 (CICC 20206)	Chemical production (especially amino acids)	CRISPRi and CRISPRa	Fn dCas12a, Fn Cas12a, Fn dCas12a-omega	No	Tool development, metabolic engineering	Constitutive system on two plasmids; report large toxicity with Sp Cas9 (no transformants, even without sgRNA); repressed with active Cas12a by truncating crRNA protospacer length to 15-16 bp (usually 16) and showed that it had only slightly less efficient repression than dCas12a; demonstrated tool by repressing heterologous reporter genes on chromosome; metabolically engineered strain to increas…	Liu, W.; Tang, D.; Wang, H.; Lian, J.; Huang, L.; Xu, Z. Combined Genome Editing and Transcriptional Repression for Metabolic Pathway Engineering in Corynebacterium Glutamicum Using a Catalytically Active Cas12a. Appl Microbiol Biotechnol 2019, 103 (21), 8911–8922. https://doi.org/10.1007/s00253-019-10118-4.
3	Actinomycetota	Corynebacterium	glutamicum	ATCC 13032	Chemical production (especially amino acids)	CRISPRi	Fn dCas12a	No	Tool development, metabolic engineering	Inducible system on two plasmids; tool initially showed toxicity (no transformants), so tuned expression down using weaker RBSs and/or changed start codon to GTG so toxicity was gone (transformants obtained, no growth toxicity); demonstrated tool by repressing heterologous genes on chromosome; demonstrated multiplex repression; some metabolic engineering for lysine production by targeting native …	Li, M.; Chen, J.; Wang, Y.; Liu, J.; Huang, J.; Chen, N.; Zheng, P.; Sun, J. Efficient Multiplex Gene Repression by CRISPR-DCpf1 in Corynebacterium Glutamicum. Frontiers in Bioengineering and Biotechnology 2020, 8.
4	Actinomycetota	Corynebacterium	glutamicum	ATCC 13032, SCgL30 (derivative of ATCC 13032)	Chemical production (especially amino acids)	CRISPRi	Fn dCas12a	No	Metabolic engineering	Inducible system on single plasmid; used tool with auto-inducible promoter they engineered to increase production of lysine with auto-induction of CRISPRi system for multiplex repression of 4 native genes and induction of heterologous gene on plasmid; demonstrated increased lysine yield in both small scale (24-well) and large scale (1 L feed batch bioreactor) compared to no auto-induction control…	Huang, J.; Chen, J.; Wang, Y.; Shi, T.; Ni, X.; Pu, W.; Liu, J.; Zhou, Y.; Cai, N.; Han, S.; Zheng, P.; Sun, J. Development of a Hyperosmotic Stress Inducible Gene Expression System by Engineering the MtrA/MtrB-Dependent NCgl1418 Promoter in Corynebacterium Glutamicum. Frontiers in Microbiology 2021, 12.
5	Actinomycetota	Corynebacterium	glutamicum	ATCC 13032 (and derivatives)	Chemical production (especially amino acids)	CRISPRi	Sp dCas9	No	Tool development, metabolic engineering	Inducible system on two plasmids (one component each plasmid); reported toxicity (no transformants) with overexpression of dCas9, so adjusted expression with inducible promoter; demonstrated tool with individual repression of several genes involved in amino acid synthesis	Cleto, S.; Jensen, J. V.; Wendisch, V. F.; Lu, T. K. Corynebacterium Glutamicum Metabolic Engineering with CRISPR Interference (CRISPRi). ACS Synth. Biol. 2016, 5 (5), 375–385. https://doi.org/10.1021/acssynbio.5b00216.
6	Actinomycetota	Corynebacterium	glutamicum	Res167 (rec(-) derivative of ATCC 13032)	Chemical production (especially amino acids)	CRISPRi	Sp dCas9	No	Tool development, metabolic engineering	Inducible system on single plasmid; reported no growth defects for uninduced system; demonstrated single and multiplexed repression (up to 5 genes) for native shikimic acid pathway	Zhang, B.; Liu, Z.-Q.; Liu, C.; Zheng, Y.-G. Application of CRISPRi in Corynebacterium Glutamicum for Shikimic Acid Production. Biotechnol Lett 2016, 38 (12), 2153–2161. https://doi.org/10.1007/s10529-016-2207-z.
7	Actinomycetota	Corynebacterium	glutamicum	ATCC 13032 (and derivatives, including DM1919)	Chemical production (especially amino acids)	CRISPRi	Sp dCas9	No	Tool development, metabolic engineering	Inducible system on two plasmids (one component each plasmid); reported no toxicity while transforming plasmids; demonstrated repression of multiple native genes at once, including in industrial strain DM1919 to increase production of amino acid	Park, J.; Shin, H.; Lee, S.-M.; Um, Y.; Woo, H. M. RNA-Guided Single/Double Gene Repressions in Corynebacterium Glutamicum Using an Efficient CRISPR Interference and Its Application to Industrial Strain. Microbial Cell Factories 2018, 17 (1), 4. https://doi.org/10.1186/s12934-017-0843-1.
8	Actinomycetota	Corynebacterium	glutamicum	ATCC 13032 and derivatives (including GRS43)	Chemical production (especially amino acids)	CRISPRi	Sp dCas9	No	Tool development, metabolic engineering	Inducible system on single plasmid; validated tool by repressing native gene and measuring phenotype (growth); reported no growth toxicity with expression of just dCas9; tool showed some leakiness; demonstrated tool with some metabolic engineering in L-arginine production strain to redirect carbon flow towards non-arginine production (with both single and multiple gene repression)	Gauttam, R.; Seibold, G. M.; Mueller, P.; Weil, T.; Weiß, T.; Handrick, R.; Eikmanns, B. J. A Simple Dual-Inducible CRISPR Interference System for Multiple Gene Targeting in Corynebacterium Glutamicum. Plasmid 2019, 103, 25–35. https://doi.org/10.1016/j.plasmid.2019.04.001.
9	Actinomycetota	Corynebacterium	glutamicum	PUT-ALE (derivative of ATCC 13032)	Chemical production (especially amino acids)	CRISPRi	eSp dCas9(1.1) (more specific derivative of dCas9)	No	Mapping gene function	Constitutive system on two plasmid; compared phenotypes between wildtype and putrescine producing strain, including transcriptomics, to then identify potential gene targets to repress to determine how yield is affects (ATP- and NADP-consuming genes)	Li, Z.; Liu, J.-Z. Transcriptomic Changes in Response to Putrescine Production in Metabolically Engineered Corynebacterium Glutamicum. Frontiers in Microbiology 2017, 8.
10	Actinomycetota	Corynebacterium	glutamicum	ATCC 13032	Chemical production (especially amino acids)	CRISPRi	Sp dCas9	No	Mapping gene function	Inducible system on two plasmids (one component on each plasmid); used tool to establish gene function for putative gene in metabolic pathway, confirming phenotype with a gene deletion mutant	Lee, S. S.; Shin, H.; Jo, S.; Lee, S.-M.; Um, Y.; Woo, H. M. Rapid Identification of Unknown Carboxyl Esterase Activity in Corynebacterium Glutamicum Using RNA-Guided CRISPR Interference. Enzyme and Microbial Technology 2018, 114, 63–68. https://doi.org/10.1016/j.enzmictec.2018.04.004.
11	Actinomycetota	Corynebacterium	glutamicum	ATCC 13032	Chemical production (especially amino acids)	CRISPRi	Sp dCas9	No	Metabolic engineering	Inducible system on single plasmid; metabolic engineering included single and double repression of native chromosomal genes in squalene pathway; reported some growth toxicity (inhibition) for some sgRNA designs	Park, J.; Yu, B. J.; Choi, J.; Woo, H. M. Heterologous Production of Squalene from Glucose in Engineered Corynebacterium Glutamicum Using Multiplex CRISPR Interference and High-Throughput Fermentation. J. Agric. Food Chem. 2019, 67 (1), 308–319. https://doi.org/10.1021/acs.jafc.8b05818.
12	Actinomycetota	Corynebacterium	glutamicum	BOL-1 (derivative of ATCC 13032 with several gene deletions)	Chemical production (especially amino acids)	CRISPRi	Sp dCas9	No	Metabolic engineering	Inducible system on single plasmid; targeted single native essential gene to increase butyrate production from heterologous pathway genes with several native gene deletions	Yoon, J.; Woo, H. M. CRISPR Interference–Mediated Metabolic Engineering of Corynebacterium Glutamicum for Homo-Butyrate Production. Biotechnology and Bioengineering 2018, 115 (8), 2067–2074. https://doi.org/10.1002/bit.26720.
13	Actinomycetota	Corynebacterium	glutamicum	MB001 (prophage cured ATCC 13032)	Chemical production (especially amino acids)	CRISPRi	Sp dCas9	No*	Screens and/or selections	Inducible system on single plasmid; validated tool by targeting native gene and observing phenotypes; developed small, targeted library for select genes in central metabolism, carotenoid pathway, and select gene regulators; used library in arrayed screen for studying effects of gene repression on carotenoid production pathway; validated select non-essentila genes through gene deletions and found …	Göttl, V. L.; Schmitt, I.; Braun, K.; Peters-Wendisch, P.; Wendisch, V. F.; Henke, N. A. CRISPRi-Library-Guided Target Identification for Engineering Carotenoid Production by Corynebacterium Glutamicum. Microorganisms 2021, 9 (4), 670. https://doi.org/10.3390/microorganisms9040670.
14	Actinomycetota	Corynebacterium	glutamicum	ATCC 13032	Chemical production (especially amino acids)	CRISPRi (RNA cleavage)	Ruminococcus flavefaciens XPD3002 Cas13d (CasRx)	No	Tool development	Inducible system on two plasmids (one component each plasmid; Cas13d only inducible); extreme toxicity in both E. coli and C. glutamicum when co-transformed with gRNA (few to no transformants, and the ones transformed contained mutated Cas13d genes), including inability to develop tool in C. glutamicum and relatively minor repression in E. coli after tuning Cas13d expression down. This is likely …	Zhang, K.; Zhang, Z.; Kang, J.; Chen, J.; Liu, J.; Gao, N.; Fan, L.; Zheng, P.; Wang, Y.; Sun, J. CRISPR/Cas13d-Mediated Microbial RNA Knockdown. Frontiers in Bioengineering and Biotechnology 2020, 8.
16	Actinomycetota	Mycobacterium	bovis	BCG Pasteur	Pathogenic vaccine strain	CRISPRi	Sp dCas9	No	Tool development	Inducible system on chromosome (dCas9) and plasmid (sgRNA); tested repression of single gene with multiple sgRNA; targeted essential genes; demonstrated polar effects of silencing an operon; demonstrated multiplexed repression; report that dCas9 overexpression did not cause toxicity	Choudhary, E.; Thakur, P.; Pareek, M.; Agarwal, N. Gene Silencing by CRISPR Interference in Mycobacteria. Nat Commun 2015, 6 (1), 6267. https://doi.org/10.1038/ncomms7267.
28	Actinomycetota	Mycobacterium	bovis	AF2122/97	Pathogen	CRISPRi	Sp dCas9	No	Mapping gene function	Inducible system on chromosome (dCas9) and plasmid (sgRNA); targeted essential genes in both species and measured phenotypic change (growth) to determine genotype-phenotype relationship and compare between strains; also used genome-wide Tn-seq library to determine putative essential genes and compare results between species	Gibson, A. J.; Passmore, I. J.; Faulkner, V.; Xia, D.; Nobeli, I.; Stiens, J.; Willcocks, S.; Clark, T. G.; Sobkowiak, B.; Werling, D.; Villarreal-Ramos, B.; Wren, B. W.; Kendall, S. L. Probing Differences in Gene Essentiality Between the Human and Animal Adapted Lineages of the Mycobacterium Tuberculosis Complex Using TnSeq. Frontiers in Veterinary Science 2021, 8.
15	Actinomycetota	Mycobacterium	smegmatis	MC2155	Pathogen model	CRISPRi	Fn dCas12a	No	Tool development	Inducible system on chromosome (dCas12a) and plasmid (gRNA); demonstrated tool by repressing heterologous gene operon on chromosome and native genes on chromosome; demonstrated multiplexed repression up to 10 gRNA, titration of expression with varying inducer concentration, reversibility of repression; reported mild growth toxicity in M. smegmatis and no growth toxicity in M. tuberculosis; demons…	Fleck, N.; Grundner, C. A Cas12a-Based CRISPR Interference System for Multigene Regulation in Mycobacteria. Journal of Biological Chemistry 2021, 297 (2). https://doi.org/10.1016/j.jbc.2021.100990.
16	Actinomycetota	Mycobacterium	smegmatis	MC2155	Pathogen model	CRISPRi	Sp dCas9	No	Tool development	Inducible system on chromosome (dCas9) and plasmid (sgRNA); tested repression of single gene with multiple sgRNA; targeted essential genes; demonstrated polar effects of silencing an operon; demonstrated multiplexed repression; report that dCas9 overexpression did not cause toxicity	Choudhary, E.; Thakur, P.; Pareek, M.; Agarwal, N. Gene Silencing by CRISPR Interference in Mycobacteria. Nat Commun 2015, 6 (1), 6267. https://doi.org/10.1038/ncomms7267.
17	Actinomycetota	Mycobacterium	smegmatis	MC2155	Pathogen model	CRISPRi	Sp dCas9	No	Tool development	Inducible system on chromosome (dCas9) and plasmid (sgRNA); tested repression of native genes, including some essential genes; investigated off-target effects for some designs; investigated polar effects of operon repression	Singh, A. K.; Carette, X.; Potluri, L.-P.; Sharp, J. D.; Xu, R.; Prisic, S.; Husson, R. N. Investigating Essential Gene Function in Mycobacterium Tuberculosis Using an Efficient CRISPR Interference System. Nucleic Acids Research 2016, 44 (18), e143. https://doi.org/10.1093/nar/gkw625.
18	Actinomycetota	Mycobacterium	smegmatis	MC2155	Pathogen model	CRISPRi	Sp dCas9	No	Tool development (protocols)	Inducible system on chromosome (dCas9) and plasmid (sgRNA); describes detailed protocols for this tool in methods; demonstrated tool by repressing native essential gene and measuring phenotypic changes (mRNA levels, cell morphology, growth rate); reports tool demonstrated specific repression by measuring mRNA levels of select potential off-targets	Xiao, J.; Jia, H.; Pan, L.; Li, Z.; Lv, L.; Du, B.; Zhang, L.; Du, F.; Huang, Y.; Cao, T.; Sun, Q.; Wei, R.; Xing, A.; Zhang, Z. Application of the CRISPRi System to Repress SepF Expression in Mycobacterium Smegmatis. Infection, Genetics and Evolution 2019, 72, 183–190. https://doi.org/10.1016/j.meegid.2018.06.033.
24	Actinomycetota	Mycobacterium	smegmatis	MC2155	Pathogen model	CRISPRi	Sp dCas9	No	Mapping gene function	Inducible system on chromosome (dCas9) and plasmid (sgRNA); repressed known non-essential gene in metabolic pathway to help determine mechanism of action for an antibiotic	Dutta, A. K.; Choudhary, E.; Wang, X.; Záhorszka, M.; Forbak, M.; Lohner, P.; Jessen, H. J.; Agarwal, N.; Korduláková, J.; Jessen-Trefzer, C. Trehalose Conjugation Enhances Toxicity of Photosensitizers against Mycobacteria. ACS Cent. Sci. 2019, 5 (4), 644–650. https://doi.org/10.1021/acscentsci.8b00962.
25	Actinomycetota	Mycobacterium	smegmatis	MC2155	Pathogen model	CRISPRi	Sp dCas9	No	Mapping gene function	Inducible system on chromosome (dCas9) and plasmid (sgRNA); repressed novel essential gene to establish genotype-phenotype relationships; phenotypes measured include growht rate, viability in CFU/mL, and proteomics with and without repression; further investigates a gene associated with change in protein levels to establish more genetic relationships, including repressing more non-essential genes	Lunge, A.; Gupta, R.; Choudhary, E.; Agarwal, N. The Unfoldase ClpC1 of Mycobacterium Tuberculosis Regulates the Expression of a Distinct Subset of Proteins Having Intrinsically Disordered Termini. Journal of Biological Chemistry 2020, 295 (28), 9455–9473. https://doi.org/10.1074/jbc.RA120.013456.
26	Actinomycetota	Mycobacterium	smegmatis	MC2155	Pathogen model	CRISPRi	Sp dCas9	No	Mapping gene function	Inducible system on chromosome (dCas9) and plasmid (sgRNA); used tool to repress target antibiotic resistance gene and measure change in phenotype (growth, MIC for antibiotic); reported no growth toxicity upon induction and overexpression of tool compared to wildtype and dCas9 only control; demonstrated fast repression of mRNA levels (within an hour)	Faulkner, V.; Cox, A. A.; Goh, S.; van Bohemen, A.; Gibson, A. J.; Liebster, O.; Wren, B. W.; Willcocks, S.; Kendall, S. L. Re-Sensitization of Mycobacterium Smegmatis to Rifampicin Using CRISPR Interference Demonstrates Its Utility for the Study of Non-Essential Drug Resistance Traits. Frontiers in Microbiology 2021, 11.
29	Actinomycetota	Mycobacterium	smegmatis	MC2155	Pathogen model	CRISPRi	Various dCas9 , including Sp, Streptococcus thermophilus CRISPR1 (best found) and CRISPR3, and more	No	Tool development	Inducible system on chromosome; toxicity of Sp dCas9 reported and investigated; demonstrated tool by repressing of synthetic and native genes, including essential genes	Rock, J. M.; Hopkins, F. F.; Chavez, A.; Diallo, M.; Chase, M. R.; Gerrick, E. R.; Pritchard, J. R.; Church, G. M.; Rubin, E. J.; Sassetti, C. M.; Schnappinger, D.; Fortune, S. M. Programmable Transcriptional Repression in Mycobacteria Using an Orthogonal CRISPR Interference Platform. Nat Microbiol 2017, 2 (4), 1–9. https://doi.org/10.1038/nmicrobiol.2016.274.
31	Actinomycetota	Mycobacterium	smegmatis	MC2155	Pathogen model	CRISPRi	Sth1 dCas9	No	Tool development (plasmid collection)	Inducible system on chromosome; created a library of knockdown plasmids for large portion of putative and known essential genes in variety of mycobacterium strains; demonstrated function of plasmids by testing 82 designs and measuring change in phenotype (growth) upon induction; also created library of fluorescent fusion proteins (>1000 genes) and non-essential gene deletions (>500)	Judd, J. A.; Canestrari, J.; Clark, R.; Joseph, A.; Lapierre, P.; Lasek-Nesselquist, E.; Mir, M.; Palumbo, M.; Smith, C.; Stone, M.; Upadhyay, A.; Wirth, S. E.; Dedrick, R. M.; Meier, C. G.; Russell, D. A.; Dills, A.; Dove, E.; Kester, J.; Wolf, I. D.; Zhu, J.; Rubin, E. R.; Fortune, S.; Hatfull, G. F.; Gray, T. A.; Wade, J. T.; Derbyshire, K. M. A Mycobacterial Systems Resource for the Research …
32	Actinomycetota	Mycobacterium	smegmatis	MC2155	Pathogen model	CRISPRi	Sth1 dCas9	No	Mapping gene function	Inducible system on chromosome; phenotypes measured include cell morphology	Baranowski, C.; Welsh, M. A.; Sham, L.-T.; Eskandarian, H. A.; Lim, H. C.; Kieser, K. J.; Wagner, J. C.; McKinney, J. D.; Fantner, G. E.; Ioerger, T. R.; Walker, S.; Bernhardt, T. G.; Rubin, E. J.; Rego, E. H. Maturing Mycobacterium Smegmatis Peptidoglycan Requires Non-Canonical Crosslinks to Maintain Shape. eLife 2018, 7, e37516. https://doi.org/10.7554/eLife.37516.
34	Actinomycetota	Mycobacterium	smegmatis	MC2155	Pathogen model	CRISPRi	Sth1 dCas9	No	Mapping gene function	Inducible system on chromosome; repressed essential gene and measured phenotype changes (mRNA levels, cell morphology, and more) and compared to phenotype changes with overexpression of sRNA gene to help elucidate function for this sRNA	Mai, J.; Rao, C.; Watt, J.; Sun, X.; Lin, C.; Zhang, L.; Liu, J. Mycobacterium Tuberculosis 6C SRNA Binds Multiple MRNA Targets via C-Rich Loops Independent of RNA Chaperones. Nucleic Acids Research 2019, 47 (8), 4292–4307. https://doi.org/10.1093/nar/gkz149.
36	Actinomycetota	Mycobacterium	smegmatis	MC2155	Pathogen model	CRISPRi	Sth1 dCas9	No	Mapping gene function	Inducible system on chromosome; repressed essential genes in operon and observed phenotypic changes (growth rate via OD600 measurements, cell viability) to establish genotype-phenotype relationships; reported polar effects of repressing an operon	McNeil, M. B.; Ryburn, H. W. K.; Harold, L. K.; Tirados, J. F.; Cook, G. M. Transcriptional Inhibition of the F1F0-Type ATP Synthase Has Bactericidal Consequences on the Viability of Mycobacteria. Antimicrobial Agents and Chemotherapy 2020. https://doi.org/10.1128/AAC.00492-20.
37	Actinomycetota	Mycobacterium	smegmatis	MC2155	Pathogen model	CRISPRi	Sth1 dCas9	No	Mapping gene function	Inducible system on chromosome; investigated genes associated with cellular respiration by observing change in growth rate via OD600 measurement and plate counts under different growth conditions; studied epistatic effects of gene combinations through multiplexed repression; studied additional phenotypes through mismatches in sgRNA to tune repression	McNeil, M. B.; Ryburn, H. W.; Tirados, J.; Cheung, C.-Y.; Cook, G. M. Multiplexed Transcriptional Repression Identifies a Network of Bactericidal Interactions between Mycobacterial Respiratory Complexes. iScience 2022, 25 (1), 103573. https://doi.org/10.1016/j.isci.2021.103573.
38	Actinomycetota	Mycobacterium	smegmatis	MC2155	Pathogen model	CRISPRi	Sth1 dCas9	No	Mapping gene function	Inducible system on chromosome; phenotypes measured include growth, cell morphology, DNA distribution within cell, and more	Randall, S. E.; Martini, M. C.; Zhou, Y.; Joubran, S. R.; Shell, S. S. MamA Essentiality in Mycobacterium Smegmatis Is Explained by the Presence of an Apparent Cognate Restriction Endonuclease. BMC Research Notes 2020, 13 (1), 462. https://doi.org/10.1186/s13104-020-05302-z.
40	Actinomycetota	Mycobacterium	smegmatis	MC2155	Pathogen model	CRISPRi	Sth1 dCas9	No	Mapping gene function	Inducible system on chromosome; individually repressed efflux pump genes and measured change in phenotype (mRNA levels, efflux pump velocity for pyrazinoic acid)	Quiñones-Garcia, S.; Gilman, R. H.; Sheen, P.; Zimic, M. Silencing of an Efflux Pump Coding Gene Decreases the Efflux Rate of Pyrazinoic Acid in Mycobacterium Smegmatis. bioRxiv October 30, 2021, p 2021.10.29.466536. https://doi.org/10.1101/2021.10.29.466536.
41	Actinomycetota	Mycobacterium	smegmatis	MC2155	Pathogen model	CRISPRi	Sth1 dCas9	No	Mapping gene function	Inducible system on chromosome (dCas9) and plasmid (sgRNA); used tool to repress native essential genes and measure phenotypic changes (growth rates, cell morphology, cell wall composition, etc.) to establish genotype-phenotype relationships; reported polar effects of targeting upstream genes in an operon	Savková, K.; Huszár, S.; Baráth, P.; Pakanová, Z.; Kozmon, S.; Vancová, M.; Tesařová, M.; Blaško, J.; Kaliňák, M.; Singh, V.; Korduláková, J.; Mikušová, K. An ABC Transporter Wzm–Wzt Catalyzes Translocation of Lipid-Linked Galactan across the Plasma Membrane in Mycobacteria. PNAS 2021, 118 (17). https://doi.org/10.1073/pnas.2023663118.
42	Actinomycetota	Mycobacterium	smegmatis	MC2155	Pathogen model	CRISPRi	Sth1 dCas9	No* (essential gene homologs to M. tuberculosis, across entire genome)	Screens and/or selections	Inducible system on chromosome; applied CRISPRi to investigate relationship between essential gene function and phenotypic change as observed using microscopy, including many genes with unknown phenotypes; essential genes chosen based as homologues in M. tuberculosis; some gene targets were located in operons	de Wet, T. J.; Winkler, K. R.; Mhlanga, M.; Mizrahi, V.; Warner, D. F. Arrayed CRISPRi and Quantitative Imaging Describe the Morphotypic Landscape of Essential Mycobacterial Genes. eLife 2020, 9, e60083. https://doi.org/10.7554/eLife.60083.
44	Actinomycetota	Mycobacterium	smegmatis	MC2155	Pathogen model	CRISPRi	Sth1 dCas9	Yes	Screens and/or selections	Inducible system on chromosome; tool showed slight leakiness; genome-wide libraries of >95,000 sgRNA targeting most annotated genes (with more targets for essential genes) in M. tuberculosis H37Rv and M. smegmatis mc2155; investigated features that affected sgRNA repression ability; investigated fitness of essential genes by creating vulnerability model and index; validated vulnerability of selec…	Bosch, B.; DeJesus, M. A.; Poulton, N. C.; Zhang, W.; Engelhart, C. A.; Zaveri, A.; Lavalette, S.; Ruecker, N.; Trujillo, C.; Wallach, J. B.; Li, S.; Ehrt, S.; Chait, B. T.; Schnappinger, D.; Rock, J. M. Genome-Wide Gene Expression Tuning Reveals Diverse Vulnerabilities of M. Tuberculosis. Cell 2021, 184 (17), 4579-4592.e24. https://doi.org/10.1016/j.cell.2021.06.033.
15	Actinomycetota	Mycobacterium	tuberculosis		Pathogen	CRISPRi	Fn dCas12a	No	Tool development	Inducible system on chromosome (dCas12a) and plasmid (gRNA); demonstrated tool by repressing heterologous gene operon on chromosome and native genes on chromosome; demonstrated multiplexed repression up to 10 gRNA, titration of expression with varying inducer concentration, reversibility of repression; reported mild growth toxicity in M. smegmatis and no growth toxicity in M. tuberculosis; demons…	Fleck, N.; Grundner, C. A Cas12a-Based CRISPR Interference System for Multigene Regulation in Mycobacteria. Journal of Biological Chemistry 2021, 297 (2). https://doi.org/10.1016/j.jbc.2021.100990.
16	Actinomycetota	Mycobacterium	tuberculosis	H37Rv	Pathogen	CRISPRi	Sp dCas9	No	Tool development	Inducible system on chromosome (dCas9) and plasmid (sgRNA); tested repression of single gene with multiple sgRNA; targeted essential genes; demonstrated polar effects of silencing an operon; demonstrated multiplexed repression; report that dCas9 overexpression did not cause toxicity	Choudhary, E.; Thakur, P.; Pareek, M.; Agarwal, N. Gene Silencing by CRISPR Interference in Mycobacteria. Nat Commun 2015, 6 (1), 6267. https://doi.org/10.1038/ncomms7267.
17	Actinomycetota	Mycobacterium	tuberculosis	H37Rv	Pathogen	CRISPRi	Sp dCas9	No	Tool development	Inducible system on chromosome (dCas9) and plasmid (sgRNA); tested repression of native genes, including some essential genes; investigated off-target effects for some designs; investigated polar effects of operon repression	Singh, A. K.; Carette, X.; Potluri, L.-P.; Sharp, J. D.; Xu, R.; Prisic, S.; Husson, R. N. Investigating Essential Gene Function in Mycobacterium Tuberculosis Using an Efficient CRISPR Interference System. Nucleic Acids Research 2016, 44 (18), e143. https://doi.org/10.1093/nar/gkw625.
19	Actinomycetota	Mycobacterium	tuberculosis	H37Rv	Pathogen	CRISPRi	Sp dCas9	No	Tool development, mapping gene function	Inducible system on chromosome (dCas9) and plasmid (sgRNA); improved previous tool (Choudhary, et al.) by modifying sgRNA expression vector to easily clone multiple sgRNA cassettes into the vector; used new cloning scheme to simultaneously repress 12 non-essential sigma factor genes and measure resulting phenotype (growth in rich and stressed conditions) to establish epistatic genotype-phenotype …	Agarwal, N. Construction of a Novel CRISPRi-Based Tool for Silencing of Multiple Genes in Mycobacterium Tuberculosis. Plasmid 2020, 110, 102515. https://doi.org/10.1016/j.plasmid.2020.102515.
20	Actinomycetota	Mycobacterium	tuberculosis	H37Rv	Pathogen	CRISPRi	Sp dCas9	No	Tool development	Inducible system on chromosome (dCas9) and plasmid (sgRNA); improved previous tool (Singh, et al.) by adding LacZalpha between BbsI sites for sgRNA target insertion; demonstrated system by targeting two locations on chromosome (single gene, operon) and measuring resulting change in mRNA levels	Nadolinskaia, N. I.; Zamakhaev, M. V.; Shumkov, M. S.; Armianinova, D. K.; Karpov, D. S.; Goncharenko, A. V. CRISPR Interference of Adenylate Cyclases from Mycobacterium Tuberculosis. Appl Biochem Microbiol 2021, 57 (4), 421–425. https://doi.org/10.1134/S0003683821040128.
21	Actinomycetota	Mycobacterium	tuberculosis	H37Rv	Pathogen	CRISPRi	Sp dCas9	No	Mapping gene function	Inducible system on chromosome (dCas9) and plasmid (sgRNA); repressed essential gene and observed change in phenotypes (transcriptomics, proteomics, and more)	Thakur, P.; Gantasala, N. P.; Choudhary, E.; Singh, N.; Abdin, M. Z.; Agarwal, N. The Preprotein Translocase YidC Controls Respiratory Metabolism in Mycobacterium Tuberculosis. Sci Rep 2016, 6 (1), 24998. https://doi.org/10.1038/srep24998.
22	Actinomycetota	Mycobacterium	tuberculosis	H37Rv	Pathogen	CRISPRi	Sp dCas9	No	Mapping gene function	Inducible system on chromosome (dCas9) and plasmid (sgRNA); repressed nonessential gene and observed change in bacterial load in macrophage infection model (two types of macrophage)	Singh, K. H.; Jha, B.; Dwivedy, A.; Choudhary, E.; N, A. G.; Ashraf, A.; Arora, D.; Agarwal, N.; Biswal, B. K. Characterization of a Secretory Hydrolase from Mycobacterium Tuberculosis Sheds Critical Insight into Host Lipid Utilization by M. Tuberculosis. Journal of Biological Chemistry 2017, 292 (27), 11326–11335. https://doi.org/10.1074/jbc.M117.794297.
23	Actinomycetota	Mycobacterium	tuberculosis	H37Ra	Pathogen	CRISPRi	Sp dCas9	No	Mapping gene function	Inducible system on chromosome (dCas9) and plasmid (sgRNA); investigated phenotypic changes when repressing essential gene operon gyrB-gyrA, including cell morphology, antibiotic susceptibility, and transcriptomics	Choudhary, E.; Sharma, R.; Kumar, Y.; Agarwal, N. Conditional Silencing by CRISPRi Reveals the Role of DNA Gyrase in Formation of Drug-Tolerant Persister Population in Mycobacterium Tuberculosis. Frontiers in Cellular and Infection Microbiology 2019, 9.
25	Actinomycetota	Mycobacterium	tuberculosis	H37Rv, H37Ra	Pathogen	CRISPRi	Sp dCas9	No	Mapping gene function	Inducible system on chromosome (dCas9) and plasmid (sgRNA); repressed novel essential gene to establish genotype-phenotype relationships; phenotypes measured include growht rate, viability in CFU/mL, and proteomics with and without repression; further investigates a gene associated with change in protein levels to establish more genetic relationships, including repressing more non-essential genes	Lunge, A.; Gupta, R.; Choudhary, E.; Agarwal, N. The Unfoldase ClpC1 of Mycobacterium Tuberculosis Regulates the Expression of a Distinct Subset of Proteins Having Intrinsically Disordered Termini. Journal of Biological Chemistry 2020, 295 (28), 9455–9473. https://doi.org/10.1074/jbc.RA120.013456.
27	Actinomycetota	Mycobacterium	tuberculosis	H37Ra	Pathogen	CRISPRi	Sp dCas9	No	Mapping gene function	Inducible system on chromosome (dCas9) and plasmid (sgRNA); targeted essential gene and measured phenotypic changes (growth rate, enzyme activity, etc.) to establish genotype-phenotype relationships	Gani, Z.; Boradia, V. M.; Kumar, A.; Patidar, A.; Talukdar, S.; Choudhary, E.; Singh, R.; Agarwal, N.; Raje, M.; Iyengar Raje, C. Mycobacterium Tuberculosis Glyceraldehyde-3-Phosphate Dehydrogenase Plays a Dual Role—As an Adhesin and as a Receptor for Plasmin(Ogen). Cellular Microbiology 2021, 23 (5), e13311. https://doi.org/10.1111/cmi.13311.
28	Actinomycetota	Mycobacterium	tuberculosis	H37Rv	Pathogen	CRISPRi	Sp dCas9	No	Mapping gene function	Inducible system on chromosome (dCas9) and plasmid (sgRNA); targeted essential genes in both species and measured phenotypic change (growth) to determine genotype-phenotype relationship and compare between strains; also used genome-wide Tn-seq library to determine putative essential genes and compare results between species	Gibson, A. J.; Passmore, I. J.; Faulkner, V.; Xia, D.; Nobeli, I.; Stiens, J.; Willcocks, S.; Clark, T. G.; Sobkowiak, B.; Werling, D.; Villarreal-Ramos, B.; Wren, B. W.; Kendall, S. L. Probing Differences in Gene Essentiality Between the Human and Animal Adapted Lineages of the Mycobacterium Tuberculosis Complex Using TnSeq. Frontiers in Veterinary Science 2021, 8.
29	Actinomycetota	Mycobacterium	tuberculosis	H37Rv	Pathogen	CRISPRi	Sth1 dCas9	No	Tool development	Inducible system on chromosome; toxicity of Sp dCas9 reported and investigated; demonstrated tool by repressing of synthetic and native genes, including essential genes	Rock, J. M.; Hopkins, F. F.; Chavez, A.; Diallo, M.; Chase, M. R.; Gerrick, E. R.; Pritchard, J. R.; Church, G. M.; Rubin, E. J.; Sassetti, C. M.; Schnappinger, D.; Fortune, S. M. Programmable Transcriptional Repression in Mycobacteria Using an Orthogonal CRISPR Interference Platform. Nat Microbiol 2017, 2 (4), 1–9. https://doi.org/10.1038/nmicrobiol.2016.274.
30	Actinomycetota	Mycobacterium	tuberculosis	mc26206 (ΔpanCD, ΔleuCD)	Pathogen	CRISPRi	Sth1 dCas9	No	Tool development (protocols)	Inducible system on chromosome; tested repression of genes known to affect host infection in macrophage infection model and measured resulting phenotypes (bacterial growth and survival, macrophage survival) to verify that system works intracellularly; titrated repression via titration of inducer concentration; report no growth toxicity of tool when expressed in vitro with non-targeting sgRNA	Cheung, C.-Y.; McNeil, M. B.; Cook, G. M. Utilization of CRISPR Interference to Investigate the Contribution of Genes to Pathogenesis in a Macrophage Model of Mycobacterium Tuberculosis Infection. Journal of Antimicrobial Chemotherapy 2021, dkab437. https://doi.org/10.1093/jac/dkab437.
33	Actinomycetota	Mycobacterium	tuberculosis	H37Rv	Pathogen	CRISPRi	Sth1 dCas9	No	Mapping gene function	Inducible system on chromosome; used tool to repress native essential gene and observe change in phenotype upon antibiotic challenge to establish genotype-phenotype for this enzyme	Landeta, C.; McPartland, L.; Tran, N. Q.; Meehan, B. M.; Zhang, Y.; Tanweer, Z.; Wakabayashi, S.; Rock, J.; Kim, T.; Balasubramanian, D.; Audette, R.; Toosky, M.; Pinkham, J.; Rubin, E. J.; Lory, S.; Pier, G.; Boyd, D.; Beckwith, J. Inhibition of Pseudomonas Aeruginosa and Mycobacterium Tuberculosis Disulfide Bond Forming Enzymes. Molecular Microbiology 2019, 111 (4), 918–937. https://doi.org/10.…
35	Actinomycetota	Mycobacterium	tuberculosis	MC26230	Pathogen	CRISPRi	Sth1 dCas9	No	Mapping gene function	Inducible system on chromosome; phenotypes measured include growth rate and susceptibility to antimicrobials designed to target product of repressed gene	McNeil, M. B.; Cook, G. M. Utilization of CRISPR Interference To Validate MmpL3 as a Drug Target in Mycobacterium Tuberculosis. Antimicrobial Agents and Chemotherapy 2019. https://doi.org/10.1128/AAC.00629-19.
36	Actinomycetota	Mycobacterium	tuberculosis	mc26230 (ΔRD1, ΔpanCD)	Pathogen	CRISPRi	Sth1 dCas9	No	Mapping gene function	Inducible system on chromosome; repressed essential genes in operon and observed phenotypic changes (growth rate via OD600 measurements, cell viability) to establish genotype-phenotype relationships; reported polar effects of repressing an operon	McNeil, M. B.; Ryburn, H. W. K.; Harold, L. K.; Tirados, J. F.; Cook, G. M. Transcriptional Inhibition of the F1F0-Type ATP Synthase Has Bactericidal Consequences on the Viability of Mycobacteria. Antimicrobial Agents and Chemotherapy 2020. https://doi.org/10.1128/AAC.00492-20.
39	Actinomycetota	Mycobacterium	tuberculosis	H37Rv	Pathogen	CRISPRi	Sth1 dCas9	No	Mapping gene function	Inducible system on chromosome (dCas9) and plasmid (sgRNA); used tool to repress native non-essential operon of two genes and measure phenotypic changes, include genome-wide protein and mRNA changes, in different genetic backgrounds and conditions	Brzostek, A.; Płociński, P.; Minias, A.; Ciszewska, A.; Gąsior, F.; Pawełczyk, J.; Dziadek, B.; Słomka, M.; Dziadek, J. Dissecting the RecA-(In)Dependent Response to Mitomycin C in Mycobacterium Tuberculosis Using Transcriptional Profiling and Proteomics Analyses. Cells 2021, 10 (5), 1168. https://doi.org/10.3390/cells10051168.
43	Actinomycetota	Mycobacterium	tuberculosis	mc26206 (ΔpanCD, ΔleuCD)	Pathogen	CRISPRi	Sth1 dCas9	No* (select genes from different cellular pathways across genome)	Screens and/or selections	Inducible system on chromosome; screened select genes related to diverse cellular processes and titrated repression levels using inducible promoters to observe changes in phenotype (cell growth, viability) at different repression levels to associate with gene vulnerability; analyzed results for genes across different cellular processes to find patterns in gene vulnerability; arrayed screen format	McNeil, M. B.; Keighley, L. M.; Cook, J. R.; Cheung, C.-Y.; Cook, G. M. CRISPR Interference Identifies Vulnerable Cellular Pathways with Bactericidal Phenotypes in Mycobacterium Tuberculosis. Molecular Microbiology 2021, 116 (4), 1033–1043. https://doi.org/10.1111/mmi.14790.
44	Actinomycetota	Mycobacterium	tuberculosis	H37Rv, HN878	Pathogen	CRISPRi	Sth1 dCas9	Yes	Screens and/or selections	Inducible system on chromosome; tool showed slight leakiness; genome-wide libraries of >95,000 sgRNA targeting most annotated genes (with more targets for essential genes) in M. tuberculosis H37Rv and M. smegmatis mc2155; investigated features that affected sgRNA repression ability; investigated fitness of essential genes by creating vulnerability model and index; validated vulnerability of selec…	Bosch, B.; DeJesus, M. A.; Poulton, N. C.; Zhang, W.; Engelhart, C. A.; Zaveri, A.; Lavalette, S.; Ruecker, N.; Trujillo, C.; Wallach, J. B.; Li, S.; Ehrt, S.; Chait, B. T.; Schnappinger, D.; Rock, J. M. Genome-Wide Gene Expression Tuning Reveals Diverse Vulnerabilities of M. Tuberculosis. Cell 2021, 184 (17), 4579-4592.e24. https://doi.org/10.1016/j.cell.2021.06.033.
45	Actinomycetota	Mycobacterium	tuberculosis	H37Ra	Pathogen	CRISPRi	Native Type III-A system	Yes	Tool development, screens and/or selections	Hijacked native system (Cas proteins expressed from natural promoters, likely constitutive expression of crRNA on plasmid); demonstrated RNA silencing (CRISPRi) by targeting native non-essential genes and measuring mRNA levels, including multiplexed repression; created genome-wide crRNA to establish genotype-phenotype relationships for growth-associated genes in pooled library (growth on plates a…	Rahman, K.; Jamal, M.; Chen, X.; Zhou, W.; Yang, B.; Zou, Y.; Xu, W.; Lei, Y.; Wu, C.; Cao, X.; Tyagi, R.; Ahsan Naeem, M.; Lin, D.; Habib, Z.; Peng, N.; Fu, Z. F.; Cao, G. Reprogramming Mycobacterium Tuberculosis CRISPR System for Gene Editing and Genome-Wide RNA Interference Screening. Genomics, Proteomics & Bioinformatics 2021. https://doi.org/10.1016/j.gpb.2021.01.008.
46	Actinomycetota	Rhodococcus	opacus	PD630	Chemical production from renewable lignocellulose (biofuels, lipids)	CRISPRi	Sth1 dCas9	No	Tool development, metabolic engineering	Inducible system on single plasmid (improvement over previous version); metabolic engineering of several pathways; reported no growth toxicity when tool fully induced (with targets on genes unrelated to growth)	DeLorenzo, D. M.; Rottinghaus, A. G.; Henson, W. R.; Moon, T. S. Molecular Toolkit for Gene Expression Control and Genome Modification in Rhodococcus Opacus PD630. ACS Synth. Biol. 2018, 7 (2), 727–738. https://doi.org/10.1021/acssynbio.7b00416.
47	Actinomycetota	Rhodococcus	opacus	PD630 derivatives	Chemical production from renewable lignocellulose (biofuels, lipids)	CRISPRi	Sth1 dCas9	No	Tool development	Inducible system on single plasmid; reported no growth toxicity at full induction; characterized genetic parts and developed integrative genomic tools in addition to CRISPRi tool	DeLorenzo, D. M.; Diao, J.; Carr, R.; Hu, Y.; Moon, T. S. An Improved CRISPR Interference Tool to Engineer Rhodococcus Opacus. ACS Synth. Biol. 2021, 10 (4), 786–798. https://doi.org/10.1021/acssynbio.0c00591.
48	Actinomycetota	Saccharopolyspora	erythraea	WB (and derivatives)	Production of antibiotics and other interesting secondary metabolites	CRISPRi	Sp dCas9	No	Metabolic engineering	Constitutive system on chromosome; after analyzing various genes' functions in regulatory network for erythromycin production, used CRISPRi to repress muliple genes in regulatory network of recombineered strain to increase erythromycin production	Liu, Y.; Khan, S.; Wu, P.; Li, B.; Liu, L.; Ni, J.; Zhang, H.; Chen, K.; Wu, H.; Zhang, B. Uncovering and Engineering a Mini-Regulatory Network of the TetR-Family Regulator SACE_0303 for Yield Improvement of Erythromycin in Saccharopolyspora Erythraea. Frontiers in Bioengineering and Biotechnology 2021, 9.
50	Actinomycetota	Streptomyces	coelicolor	M145	Source and production of antibiotics, other drugs, herbicides, and other bioactive secondary metabolites	CRISPRi	Fn dCas12a	No	Tool development	Constitutive system on chromosome; demonstrated multiplexed repression by targeting native genes on chromosome; showed that gRNA position in an array can affect repression efficiency	Li, L.; Wei, K.; Zheng, G.; Liu, X.; Chen, S.; Jiang, W.; Lu, Y. CRISPR-Cpf1-Assisted Multiplex Genome Editing and Transcriptional Repression in Streptomyces. Applied and Environmental Microbiology 2018. https://doi.org/10.1128/AEM.00827-18.
53	Actinomycetota	Streptomyces	coelicolor	M145	Source and production of antibiotics, other drugs, herbicides, and other bioactive secondary metabolites	CRISPRi	Sp dCas9	No	Tool development	Inducible system on single plasmid (temperature sensitive); demonstrated tool by repressing native gene on chromosome and measuring phenotype (color); demonstrated reversibility of repression; also created genome editing tools with active Cas9	Tong, Y.; Charusanti, P.; Zhang, L.; Weber, T.; Lee, S. Y. CRISPR-Cas9 Based Engineering of Actinomycetal Genomes. ACS Synth. Biol. 2015, 4 (9), 1020–1029. https://doi.org/10.1021/acssynbio.5b00038.
54	Actinomycetota	Streptomyces	coelicolor	M145	Source and production of antibiotics, other drugs, herbicides, and other bioactive secondary metabolites	CRISPRi	Sp dCas9	No	Tool development, mapping gene function	Constitutive system on chromosome; no growth toxicity reported during characterization of tool; demonstrated multiplexed repression; used tool to investigate genotype-phenotype relationships for novel genes; describes protocols to use tool in SI	Zhao, Y.; Li, L.; Zheng, G.; Jiang, W.; Deng, Z.; Wang, Z.; Lu, Y. CRISPR/DCas9-Mediated Multiplex Gene Repression in Streptomyces. Biotechnology Journal 2018, 13 (9), 1800121. https://doi.org/10.1002/biot.201800121.
55	Actinomycetota	Streptomyces	coelicolor	M145	Source and production of antibiotics, other drugs, herbicides, and other bioactive secondary metabolites	CRISPRi	Sp dCas9	No	Tool development	Inducible system on chromosome; demonstrated tool by repressing non-essential native gene on chromosome; controlled expression of dCas9 using inducible promoter they engineered	Wang, X.; Fu, Y.; Wang, M.; Niu, G. Synthetic Cellobiose-Inducible Regulatory Systems Allow Tight and Dynamic Controls of Gene Expression in Streptomyces. ACS Synth. Biol. 2021, 10 (8), 1956–1965. https://doi.org/10.1021/acssynbio.1c00152.
56	Actinomycetota	Streptomyces	coelicolor	M145	Source and production of antibiotics, other drugs, herbicides, and other bioactive secondary metabolites	CRISPRi	Sp dCas9	No	Tool development, transcriptional regulatory network	Inducible system on chromosome, inducible using quorum sensing promoter to drive dCas9 expression; incorporated indogenous quorum sensing system for induction and design of dynamic genetic regulation circuit; tool demonstrated in S. coelicolor M145; tool showed minimal toxicity when uninduced; used tool for metabolic engineering in S. rapamycinicus to increase yield of desired secondary metabolit…	Tian, J.; Yang, G.; Gu, Y.; Sun, X.; Lu, Y.; Jiang, W. Developing an Endogenous Quorum-Sensing Based CRISPRi Circuit for Autonomous and Tunable Dynamic Regulation of Multiple Targets in Streptomyces. Nucleic Acids Research 2020, 48 (14), 8188–8202. https://doi.org/10.1093/nar/gkaa602.
58	Actinomycetota	Streptomyces	coelicolor	M145	Source and production of antibiotics, other drugs, herbicides, and other bioactive secondary metabolites	CRISPRi	Sp dCas9	No	Mapping gene function	Constitutive system on chromosome; targeted essential gene to see how phenotype of cell wall structure changed; designed two sgRNA for different repression efficiencies to investigate different phenotypes	Ultee, E.; van der Aart, L. T.; Zhang, L.; van Dissel, D.; Diebolder, C. A.; van Wezel, G. P.; Claessen, D.; Briegel, A. Teichoic Acids Anchor Distinct Cell Wall Lamellae in an Apically Growing Bacterium. Commun Biol 2020, 3 (1), 1–9. https://doi.org/10.1038/s42003-020-1038-6.
59	Actinomycetota	Streptomyces	coelicolor	M145	Source and production of antibiotics, other drugs, herbicides, and other bioactive secondary metabolites	CRISPRi	Sp dCas9	No	Mapping gene function	Constitutive system on chromosome; repressed likely essential gene and observed phenotypic changes (microscopy) to establish genotype-phenotype relationships; also studied this and two other genes using other genetic analysis techniques to understand their function	Zhang, L.; Willemse, J.; Yagüe, P.; Waal, E. de; Claessen, D.; Wezel, G. P. van. Branching of Sporogenic Aerial Hyphae in SflA and SflB Mutants of Streptomyces Coelicolor Correlates to Ectopic Localization of DivIVA and FtsZ in Time and Space. bioRxiv December 26, 2020, p 2020.12.26.424426. https://doi.org/10.1101/2020.12.26.424426.
60	Actinomycetota	Streptomyces	coelicolor	M145	Source and production of antibiotics, other drugs, herbicides, and other bioactive secondary metabolites	CRISPRi	Sp dCas9	No	Mapping gene function	Constitutive system on chromosome; targeted essential gene to observe phenotype with and without complementation with a novel gene to help elucidate this novel gene's function	Zhang, L.; Ramijan, K.; Carrión, V. J.; Aart, L. T. van der; Willemse, J.; Wezel, G. P. van; Claessen, D. An Alternative and Conserved Cell Wall Enzyme That Can Substitute for the Lipid II Synthase MurG. mBio 2021. https://doi.org/10.1128/mBio.03381-20.
56	Actinomycetota	Streptomyces	rapamycinicus	2001 (derivative of NRRL 5491)	Production of antitumor and anti-aging drugs, including rapamycin	CRISPRi	Sp dCas9	No	Tool development, transcriptional regulatory network, metabolic engineering	Inducible system on chromosome, inducible using quorum sensing promoter to drive dCas9 expression; incorporated indogenous quorum sensing system for induction and design of dynamic genetic regulation circuit; tool demonstrated in S. coelicolor M145; tool showed minimal toxicity when uninduced; used tool for metabolic engineering in S. rapamycinicus to increase yield of desired secondary metabolit…	Tian, J.; Yang, G.; Gu, Y.; Sun, X.; Lu, Y.; Jiang, W. Developing an Endogenous Quorum-Sensing Based CRISPRi Circuit for Autonomous and Tunable Dynamic Regulation of Multiple Targets in Streptomyces. Nucleic Acids Research 2020, 48 (14), 8188–8202. https://doi.org/10.1093/nar/gkaa602.
57	Actinomycetota	Streptomyces	spp.		Varies (most often source and production of bioactive molecules	CRISPRi	Sp dCas9	No	Tool development (workflow)	Constitutive system on single plasmid (temperature-sensitive; adaptable to other systems); describes in great detail protocols to use their CRISPRi tool, including the design, construction, integration, and verification of integration into strain; includes simple multiplexing strategy; genome editing Cas9 tools also available; did not actually demonstrate CRISPRi repression;	Tong, Y.; Whitford, C. M.; Blin, K.; Jørgensen, T. S.; Weber, T.; Lee, S. Y. CRISPR–Cas9, CRISPRi and CRISPR-BEST-Mediated Genetic Manipulation in Streptomycetes. Nat Protoc 2020, 15 (8), 2470–2502. https://doi.org/10.1038/s41596-020-0339-z.
51	Actinomycetota	Streptomyces	bingchenggensis	TMB (derivative of CGMCC 1734)	Source and production of bioactive secondary metabolites (milbemycin, insecticides, repellants, more)	CRISPRi	Fn dCas12a	No	Mapping gene function	Inducible design on chromosome; used tool to repress putative regulators for milbemycin biosynthetic gene cluster and measure change in milbemycin production; further investigated one gene that increased production to elucidate its genetic function and mechanism using non-CRISPRi methods	Yan, Y.-S.; Yang, Y.-Q.; Zou, L.-S.; Zhang, L.; Xia, H.-Y. MilR3, a Unique SARP Family Pleiotropic Regulator in Streptomyces Bingchenggensis. February 10, 2022. https://doi.org/10.21203/rs.3.rs-1248187/v1.
52	Actinomycetota	Streptomyces	bingchenggensis	BC04 and BC-101-4 (derivative of BC04)	Source and production of bioactive secondary metabolites (milbemycin, insecticides, repellants, more)	CRISPRi	Fn dCas12a	No	Metabolic engineering	Constitutive system on chromosome; combined repression of target gene and overexpression of other genes in metabolic pathway for secondary metabolite production to increase titer of desired secondary metabolite	Liu, Y.; Wang, H.; Li, S.; Zhang, Y.; Cheng, X.; Xiang, W.; Wang, X. Engineering of Primary Metabolic Pathways for Titer Improvement of Milbemycins in Streptomyces Bingchenggensis. Appl Microbiol Biotechnol 2021, 105 (5), 1875–1887. https://doi.org/10.1007/s00253-021-11164-7.
49	Actinomycetota	Streptomyces	venezuelae	ATCC 10712	Source and production of antibiotics, other drugs, herbicides, and other bioactive secondary metabolites	CRISPRi and CRISPRa	Sp dCas9, Sp dCas9-alpha NTD	No	Tool development	Constitutive system on single plasmid; oddly, reported growth toxicity with expression of only dCas9 or dCas9 with non-targeting sgRNA, but not with a targeting sgRNA; tested three different activation domains for CRISPRa, but only N-terminal domain of alpha subunit activated expression; activated biosynthetic gene cluster expression with CRISPRi by targeting cluster's repressor and with CRISPRa …	Ameruoso, A.; Kcam, M. C. V.; Cohen, K. P.; Chappell, J. Activating Natural Product Synthesis Using CRISPR Interference and Activation Systems in Streptomyces. bioRxiv October 28, 2021, p 2021.10.28.466254. https://doi.org/10.1101/2021.10.28.466254.
1	Bacteroidetes	Bacteroides	spp.		Human gut microbiome	CRISPRi	As dCas12a	No	Tool development	Constitutive system on single plasmid; demonstrated tool by repressing heterologous gene on plasmid and measuring change in phenotype (gut colonization in mice); developed culturing and transformation (conjugation) protocols for great number of non-model, novel gut bacteria and developed genetic manipulation tools for many, including CRISPRi and transposon insertions	Jin, W.-B.; Li, T.-T.; Huo, D.; Qu, S.; Li, X. V.; Arifuzzaman, M.; Lima, S. F.; Shi, H.-Q.; Wang, A.; Putzel, G. G.; Longman, R. S.; Artis, D.; Guo, C.-J. Genetic Manipulation of Gut Microbes Enables Single-Gene Interrogation in a Complex Microbiome. Cell 2022, 185 (3), 547-562.e22. https://doi.org/10.1016/j.cell.2021.12.035.
61	Bacteroidetes	Bacteroides	thetaiotaomicron	ATCC 29148	Common mammalian gut microbiome bacterial symbiote	CRISPRi	Sp dCas9	No	Tool development, transcriptional regulatory network	Inducible system on chromosome; demonstrated tool against native genes on chromosome, including in a murine gut environment; also developed genetic toolbox for this organism (promoters, RBSs, some genetic circuits)	Mimee, M.; Tucker, A. C.; Voigt, C. A.; Lu, T. K. Programming a Human Commensal Bacterium, Bacteroides Thetaiotaomicron, to Sense and Respond to Stimuli in the Murine Gut Microbiota. cels 2015, 1 (1), 62–71. https://doi.org/10.1016/j.cels.2015.06.001.
62	Bacteroidetes	Bacteroides	thetaiotaomicron	ATCC 29149	Common mammalian gut microbiome bacterial symbiote	CRISPRi	Sp dCas9	No	Transcriptional regulatory network	Inducible system on chromosome (sgRNA individually inducible); system inducible using bile acid and different common inducers; characterized various genetic circuits under different conditions, including characterization of complex circuits, extended experiments to demonstrate circuit stability, and experiments in a human gastrointestinal model; implemented automatic genetic circuit design using …	Taketani, M.; Zhang, J.; Zhang, S.; Triassi, A. J.; Huang, Y.-J.; Griffith, L. G.; Voigt, C. A. Genetic Circuit Design Automation for the Gut Resident Species Bacteroides Thetaiotaomicron. Nat Biotechnol 2020, 38 (8), 962–969. https://doi.org/10.1038/s41587-020-0468-5.
1	Bacteroidetes	Parabacteroides	spp.		Human gut microbiome	CRISPRi	As dCas12a	No	Tool development	Constitutive system on single plasmid; demonstrated tool by repressing heterologous gene on plasmid and measuring change in phenotype (gut colonization in mice); developed culturing and transformation (conjugation) protocols for great number of non-model, novel gut bacteria and developed genetic manipulation tools for many, including CRISPRi and transposon insertions	Jin, W.-B.; Li, T.-T.; Huo, D.; Qu, S.; Li, X. V.; Arifuzzaman, M.; Lima, S. F.; Shi, H.-Q.; Wang, A.; Putzel, G. G.; Longman, R. S.; Artis, D.; Guo, C.-J. Genetic Manipulation of Gut Microbes Enables Single-Gene Interrogation in a Complex Microbiome. Cell 2022, 185 (3), 547-562.e22. https://doi.org/10.1016/j.cell.2021.12.035.
1	Bacteroidetes	Prevotella	spp.		Human gut microbiome	CRISPRi	As dCas12a	No	Tool development	Constitutive system on single plasmid; demonstrated tool by repressing heterologous gene on plasmid and measuring change in phenotype (gut colonization in mice); developed culturing and transformation (conjugation) protocols for great number of non-model, novel gut bacteria and developed genetic manipulation tools for many, including CRISPRi and transposon insertions	Jin, W.-B.; Li, T.-T.; Huo, D.; Qu, S.; Li, X. V.; Arifuzzaman, M.; Lima, S. F.; Shi, H.-Q.; Wang, A.; Putzel, G. G.; Longman, R. S.; Artis, D.; Guo, C.-J. Genetic Manipulation of Gut Microbes Enables Single-Gene Interrogation in a Complex Microbiome. Cell 2022, 185 (3), 547-562.e22. https://doi.org/10.1016/j.cell.2021.12.035.
63	Chlamydiae	Chlamydia	trachomatis	L2 (without native plasmid)	Pathogen (obligate intracellular)	CRISPRi	Sa dCas9, As dCas12a	No	Tool development	Inducible system on single plasmid; improved dCas9 tool from previous design and created new dCas12a tool; demonstrated tool by targeting non-essential native gene; reports no toxicity due to CRISPRi system at full induction for dCas9 but some morphology changes with overexpression of dCas12a	Ouellette, S. P.; Blay, E. A.; Hatch, N. D.; Fisher-Marvin, L. A. CRISPR Interference To Inducibly Repress Gene Expression in Chlamydia Trachomatis. Infection and Immunity 2021. https://doi.org/10.1128/IAI.00108-21.
64	Chlamydiae	Chlamydia	trachomatis	L2 (without native plasmid)	Pathogen (obligate intracellular)	CRISPRi	Sa dCas9, attempted Sp dCas9	No	Tool development	Inducible system on single plasmid; attempted to create Sp dCas9 tool but could not transform; reported no growth toxicity upon induction but encountered heterogenous transformation populations for designs expressing sgRNA, indicating potential plasmid instability; demonstrated tool by repressing native non-essential gene and measuring resulting phenotype change	Ouellette, S. P. Feasibility of a Conditional Knockout System for Chlamydia Based on CRISPR Interference. Frontiers in Cellular and Infection Microbiology 2018, 8.
65	Chlamydiae	Chlamydia	trachomatis	L2 (CtL2)	Pathogen (obligate intracellular)	CRISPRi	Sa dCas9, Sp dCas9	No	Tool development (attempted)	Tried to create inducible system on single plasmid; severe growth toxicity observed with just expression of dCas9 protein without sgRNA; Sa dCas9 appeared slightly less toxic but too toxic to create a CRISPRi tool	Wurihan, W.; Huang, Y.; Weber, A. M.; Wu, X.; Fan, H. Nonspecific Toxicities of Streptococcus Pyogenes and Staphylococcus Aureus DCas9 in Chlamydia Trachomatis. Pathogens and Disease 2019, 77 (9), ftaa005. https://doi.org/10.1093/femspd/ftaa005.
66	Chlamydiae	Chlamydia	trachomatis	L2 (without native plasmid)	Pathogen (obligate intracellular)	CRISPRi	Sa dCas9	No	Mapping gene function	Inducible system on single plasmid; no growth toxicity observed with expression of dCas9 only	Brockett, M. R.; Lee, J.; Cox, J. V.; Liechti, G. W.; Ouellette, S. P. A Dynamic, Ring-Forming Bactofilin Critical for Maintaining Cell Size in the Obligate Intracellular Bacterium Chlamydia Trachomatis. Infection and Immunity 2021. https://doi.org/10.1128/IAI.00203-21.
67	Cyanobacteria	Anabaena	sp.	PCC 7120	Chemical production from CO2 (i.e., ethanol), nitrogen fixation, study of simple cell differentiation	CRISPRi	Sp dCas9	No	Tool development, metabolic engineering	Inducible system on single plasmid; many versions of tool created to try and tune repression characteristics (leakiness, dynamic range) by changing and adding regulatory elements for both CRISPRi components; found that with decreased leakiness came a decrease in dynamic range, too; demonstrated tool by repressing native non-essential genes, including repression in both cell types; demonstrated mu…	Higo, A.; Isu, A.; Fukaya, Y.; Ehira, S.; Hisabori, T. Application of CRISPR Interference for Metabolic Engineering of the Heterocyst-Forming Multicellular Cyanobacterium Anabaena Sp. PCC 7120. Plant and Cell Physiology 2018, 59 (1), 119–127. https://doi.org/10.1093/pcp/pcx166.
68	Cyanobacteria	Anabaena	sp.	PCC 7120	Chemical production from CO2 (i.e., ethanol), nitrogen fixation, study of simple cell differentiation	CRISPRi	Sp dCas9	No	Tool development, metabolic engineering	Inducible system on chromosome; tuned CRISPRi tool for specific repression in just hetercyst cell types; final tool showed much less leakiness; demonstrated tool with some metabolic engineering by repressing native essential gene in strain with two heterologous, ethanol-producing genes to increase ethanol production	Higo, A.; Ehira, S. Spatiotemporal Gene Repression System in the Heterocyst-Forming Multicellular Cyanobacterium Anabaena Sp. PCC 7120. ACS Synth. Biol. 2019, 8 (4), 641–646. https://doi.org/10.1021/acssynbio.8b00496.
69	Cyanobacteria	Anabaena	sp.	PCC 7120	Chemical production from CO2 (i.e., ethanol), nitrogen fixation, study of simple cell differentiation	CRISPRi	Sp dCas9	No	Mapping gene function	Inducible system on chromosome; repressed essential gene in different genetic backgrounds and measured change in phenotypes (heterocyst formation, expression of other genes in pathway, etc.) to determine gene functions, along with other genetic analysis techniques (overexpression, more)	Higo, A.; Nishiyama, E.; Nakamura, K.; Hihara, Y.; Ehira, S. CyAbrB Transcriptional Regulators as Safety Devices To Inhibit Heterocyst Differentiation in Anabaena Sp. Strain PCC 7120. Journal of Bacteriology 2019. https://doi.org/10.1128/JB.00244-19.
72	Cyanobacteria	Synechococcus	elongatus	PCC 7942 (ATCC 33912)	Chemical production from CO2 and light	CRISPRi	Sp dCas9	No	Tool development, metabolic engineering	Inducible system on chromosome (though extremely leaky where no inducers produces nearly full repression); demonstrated tool by repressing heterologous fluorescent gene on chromosome and native non-essential genes, including ones related to succinate production; reported no growth toxicity and stable repression of fluroescent gene target over 21 days	Huang, C.-H.; Shen, C. R.; Li, H.; Sung, L.-Y.; Wu, M.-Y.; Hu, Y.-C. CRISPR Interference (CRISPRi) for Gene Regulation and Succinate Production in Cyanobacterium S. Elongatus PCC 7942. Microbial Cell Factories 2016, 15 (1), 196. https://doi.org/10.1186/s12934-016-0595-3.
73	Cyanobacteria	Synechococcus	elongatus	PCC 7942 (ATCC 33912)	Chemical production from CO2 and light	CRISPRi	Sp dCas9	No	Transcriptional regulatory network	Inducible system on chromosome; created a NAND gate (OFF when both inputs are present, ON otherwise) using chemically-inducible promoters, then changed one promoter to a native circadian rhythm promoter for both chemical and light inputs; created AND (ON when both inputs present, OFF otherwise) gate by adding additional component to NAND gate	Lee, M.; Woo, H. M. A Logic NAND Gate for Controlling Gene Expression in a Circadian Rhythm in Cyanobacteria. ACS Synth. Biol. 2020, 9 (12), 3210–3216. https://doi.org/10.1021/acssynbio.0c00455.
70	Cyanobacteria	Synechococcus	sp.	UTEX 2973	Fast growing, production of chemicals from CO2 and light	CRISPRi	Fn dCas12a	No	Tool development, mapping gene function	Inducible system on single plasmid; demonstrated tool by repressing heterologous and native genes on chromosome, including two highly-expressed genes with multiple copies on chromosome; tool showed little leakiness; demonstrated multiplexed repression, reversibility; reported potential toxicity at highest expression of tool; tool showed instability after several days of induction (stopped functio…	Knoot, C. J.; Biswas, S.; Pakrasi, H. B. Tunable Repression of Key Photosynthetic Processes Using Cas12a CRISPR Interference in the Fast-Growing Cyanobacterium Synechococcus Sp. UTEX 2973. ACS Synth. Biol. 2020, 9 (1), 132–143. https://doi.org/10.1021/acssynbio.9b00417.
71	Cyanobacteria	Synechococcus	elongatus	PCC 7942 (ATCC 33912)	Chemical production from CO2 and light	CRISPRi	Fn dCas12a	No	Tool development, metabolic engineering	Inducible system on chromosome; demonstrated tool by repressing heterologous genes and native non-essential genes on chromosome; demonstrated multiplexed repression; tested different lengths for direct repeats and found that shortest provided best repression; demonstrated some metabolic engineering by repressing native essential gene for increased production of desired product (squalene) at cost …	Choi, S. Y.; Woo, H. M. CRISPRi-DCas12a: A DCas12a-Mediated CRISPR Interference for Repression of Multiple Genes and Metabolic Engineering in Cyanobacteria. ACS Synth. Biol. 2020, 9 (9), 2351–2361. https://doi.org/10.1021/acssynbio.0c00091.
74	Cyanobacteria	Synechococcus	sp.	PCC 7002	Fast growing, halotolerant, production of chemicals from CO2 and light	CRISPRi	Sp dCas9	No	Tool development, metabolic engineering	Inducible system on chromosome; tuned tool to decrease leakiness (though still quite leaky) and increase dynamic range; demonstrated tool by repressing heterologous gene on chromosome and native genes, including a conditionally-essential gene; demonstrated reversibility of repression; demonstrated some metabolic engineering by repressing native gene to increase lactate production (with expression…	Gordon, G. C.; Korosh, T. C.; Cameron, J. C.; Markley, A. L.; Begemann, M. B.; Pfleger, B. F. CRISPR Interference as a Titratable, Trans-Acting Regulatory Tool for Metabolic Engineering in the Cyanobacterium Synechococcus Sp. Strain PCC 7002. Metabolic Engineering 2016, 38, 170–179. https://doi.org/10.1016/j.ymben.2016.07.007.
75	Cyanobacteria	Synechocystis	sp.	PCC 6803	Chemical production from CO2 and light, study of photosynthesis	CRISPRi	Fn dCas12a	No	Tool development, mapping gene function	Inducible system on single plasmid; engineered tool for no leaky expression; demonstrated tool by repressing native photosynthetic genes (different genes, same gRNA due to homology); demonstrated reversibility of repression; used tool to study cell recovery over time after repressing native photosynthetic genes	Liu, D.; Johnson, V. M.; Pakrasi, H. B. A Reversibly Induced CRISPRi System Targeting Photosystem II in the Cyanobacterium Synechocystis Sp. PCC 6803. ACS Synth. Biol. 2020, 9 (6), 1441–1449. https://doi.org/10.1021/acssynbio.0c00106.
76	Cyanobacteria	Synechocystis	sp.	PCC 6803	Chemical production from CO2 and light, study of photosynthesis	CRISPRi	Sp dCas9	No	Tool development	Inducible and constitutive systems on chromosome (made various versions by changing promoter for dCas9 and sgRNA); demonstrated tool by repressing heterologous fluorescent gene and various native native genes; inducbile tool (the most common one used in many other studies) showed very low leakiness and high dynamic range; demonstrated multiplexed repression for native genes	Yao, L.; Cengic, I.; Anfelt, J.; Hudson, E. P. Multiple Gene Repression in Cyanobacteria Using CRISPRi. ACS Synth. Biol. 2016, 5 (3), 207–212. https://doi.org/10.1021/acssynbio.5b00264.
77	Cyanobacteria	Synechocystis	sp.	PCC 6803	Chemical production from CO2 and light, study of photosynthesis	CRISPRi	Sp dCas9	No	Tool development	Constitutive design on single plasmid (with crRNA and tracRNA, original promoters); demonstrated tool by repressing native photosynthetic genes and observing change in phenotypes (mRNA levels, protein levels, O2 evolution rates, etc); demonstrated multiplex repression	Kirtania, P.; Hódi, B.; Mallick, I.; Vass, I. Z.; Fehér, T.; Vass, I.; Kós, P. B. A Single Plasmid Based CRISPR Interference in Synechocystis 6803 – A Proof of Concept. PLOS ONE 2019, 14 (11), e0225375. https://doi.org/10.1371/journal.pone.0225375.
78	Cyanobacteria	Synechocystis	sp.	PCC 6803	Chemical production from CO2 and light, study of photosynthesis	CRISPRi	Sp dCas9	No	Mapping gene function	Inducible system on chromosome; repressed native gene (RNase E) and measured phenotypic change in crRNA accumulation to study RNase E function in crRNA maturation in native CRISPR systems	Behler, J.; Sharma, K.; Reimann, V.; Wilde, A.; Urlaub, H.; Hess, W. R. The Host-Encoded RNase E Endonuclease as the CrRNA Maturation Enzyme in a CRISPR–Cas Subtype III-Bv System. Nat Microbiol 2018, 3 (3), 367–377. https://doi.org/10.1038/s41564-017-0103-5.
79	Cyanobacteria	Synechocystis	sp.	PCC 6803 derivatives (engineered for lipid production)	Chemical production from CO2 and light,	CRISPRi	Sp dCas9	No	Metabolic engineering, mapping gene function	Inducible design on chromosome; targeted genes in lipid synthesis pathway to redirect carbon towards desired lipid product; demonstrated multiplexed repression of up to 6 genes, including 3 essential genes; showed lower repression efficiency upon greater number of gene targets; used gene target that showed greatest product yield to elucidate some lipid membrane characteristics	Kaczmarzyk, D.; Cengic, I.; Yao, L.; Hudson, E. P. Diversion of the Long-Chain Acyl-ACP Pool in Synechocystis to Fatty Alcohols through CRISPRi Repression of the Essential Phosphate Acyltransferase PlsX. Metabolic Engineering 2018, 45, 59–66. https://doi.org/10.1016/j.ymben.2017.11.014.
81	Cyanobacteria	Synechocystis	sp.	PCC 6803	Chemical production from CO2 and light, study of photosynthesis	CRISPRi	Sp dCas9	No	Mapping gene function	Constitutive system on chromosome (dCas9) and plasmid (sgRNA array); repressed three putative extracellular polymeric substance production genes at once and measured resulting phenotypes (carbohydrate production, growth rate) to study epistatic repression effects; compared phenotypes with those of single knockouts to help elucidate gene functions	Santos, M.; Pacheco, C. C.; Yao, L.; Hudson, E. P.; Tamagnini, P. CRISPRi as a Tool to Repress Multiple Copies of Extracellular Polymeric Substances (EPS)-Related Genes in the Cyanobacterium Synechocystis Sp. PCC 6803. Life 2021, 11 (11), 1198. https://doi.org/10.3390/life11111198.
82	Cyanobacteria	Synechocystis	sp.	PCC 6803 derivative (lactate-producing)	Chemical production from CO2 and light,	CRISPRi	Sp dCas9	No	Mapping gene function, metabolic engineering	Inducible design on chromosome; induced repression of essential gene for growth, then measured range of phenotypic changes (growth, lactate production, chlorophyll production, RNA-seq, proteomics, etc.) to gain understanding of metabolic changes and flux upon repression; applied new knowledge to develop intermitent growth arrest strategy (alternating between repressing and unrepressing) in biorea…	Shabestary, K.; Hernández, H. P.; Miao, R.; Ljungqvist, E.; Hallman, O.; Sporre, E.; Branco dos Santos, F.; Hudson, E. P. Cycling between Growth and Production Phases Increases Cyanobacteria Bioproduction of Lactate. Metabolic Engineering 2021, 68, 131–141. https://doi.org/10.1016/j.ymben.2021.09.010.
83	Cyanobacteria	Synechocystis	sp.	PCC 6803 derivatives (engineered for biofuel production)	Chemical production from CO2 and light,	CRISPRi	Sp dCas9	No	Metabolic engineering	Inducible design on chromosome; repressed native essential genes to redirect carbon flux from biomass to biofuel production; tested repressing different genes and at different times for a proof-of-concept for this metabolic engineering strategy in this organism (a "growth switch"); further explored the strain with the repressed gene that produced the greatest biofuel yield to gain better understa…	Shabestary, K.; Anfelt, J.; Ljungqvist, E.; Jahn, M.; Yao, L.; Hudson, E. P. Targeted Repression of Essential Genes To Arrest Growth and Increase Carbon Partitioning and Biofuel Titers in Cyanobacteria. ACS Synth. Biol. 2018, 7 (7), 1669–1675. https://doi.org/10.1021/acssynbio.8b00056.
86	Cyanobacteria	Synechocystis	sp.	PCC 6803 (and derivative with lactate hydrogenase gene from L. lactis)	Chemical production from CO2 and light,	CRISPRi	Sp dCas9	Yes	Screens and/or selections	Inducible system on chromosome; sgRNA library > 10,000 designs, designed to target up to two sgRNA per gene (coding and non-coding); ran pooled competititve growth assay under different conditions (constant light, light cycle, high lactate concentration) to determine genes and cellular processes associated with condition; validated several top gene hits individually; ran a sort of assayed experim…	Yao, L.; Shabestary, K.; Björk, S. M.; Asplund-Samuelsson, J.; Joensson, H. N.; Jahn, M.; Hudson, E. P. Pooled CRISPRi Screening of the Cyanobacterium Synechocystis Sp PCC 6803 for Enhanced Industrial Phenotypes. Nat Commun 2020, 11 (1), 1666. https://doi.org/10.1038/s41467-020-15491-7.
80	Cyanobacteria	Synechocystis	sp.	PCC 6803	Chemical production from CO2 and light, study of photosynthesis	CRISPRi	Sp dCas9	No	Mapping gene function	Inducible system on chromosome; repressed essential DNA supercoiling genes (three different ones individually) and measured phenotypes (ATP levels, DNA supercoiling, cell dry weight, cell volume, RNA-seq, more) under different conditions to elucidate their function and the effects of DNA supercoiling on genome scale; also overexpressed one of these genes and performed similar analyses	Behle, A.; Dietsch, M.; Goldschmidt, L.; Murugathas, W.; Brandt, D.; Busche, T.; Kalinowski, J.; Ebenhöh, O.; Axmann, I. M.; Machné, R. Uncoupling of the Diurnal Growth Program by Artificial Genome Relaxation in Synechocystis Sp. PCC 6803. bioRxiv August 29, 2021, p 2021.07.26.453758. https://doi.org/10.1101/2021.07.26.453758.
84	Cyanobacteria	Synechocystis	sp.	PCC 6803	Chemical production from CO2 and light, study of photosynthesis	CRISPRi	Sp dCas9	No	Metabolic engineering	Inducible system on chromosome; used multiple metabolic engineering techniques to create strain with best yield (native gene deletions, introduction of heterologous genes, CRISPRi repression of native essential gene) by redirecty carbon flux	Dietsch, M.; Behle, A.; Westhoff, P.; Axmann, I. M. Metabolic Engineering of Synechocystis Sp. PCC 6803 for the Photoproduction of the Sesquiterpene Valencene. Metabolic Engineering Communications 2021, 13, e00178. https://doi.org/10.1016/j.mec.2021.e00178.
85	Cyanobacteria	Synechocystis	sp.	PCC 6803	Chemical production from CO2 and light, study of photosynthesis	CRISPRi	Sp dCas9	No	Metabolic engineering	Inducible system on chromosome; engineered strain for propane production (as proof of concept) by introducing heterologous pathway from Clostrisium and other heterologous genes from several other organisms, deleting native gene, overexpressing another native gene, and using CRISPRi to repress one or four native genes to redirect carbon flux toward propane precursor; tuned strain after initial tes…	Yunus, I. S.; Anfelt, J.; Sporre, E.; Miao, R.; Hudson, E. P.; Jones, P. R. Synthetic Metabolic Pathways for Conversion of CO2 into Secreted Short-to Medium-Chain Hydrocarbons Using Cyanobacteria. Metabolic Engineering 2022. https://doi.org/10.1016/j.ymben.2022.01.017.
88	Firmicutes	Bacillus	methanolicus	MGA3 (ATCC 53907)	Chemical production (amino acid) from simple carbon feedstock (methanol)	CRISPRi	Sp dCas9	No	Tool development, mapping gene function	Inducible system on single plasmid; toxicity reported in E. coli during cloning; demonstrated tool by repressing native genes on chromosome and measuring resulting phenotypes, including determining function of novel gene	Schultenkämper, K.; Brito, L. F.; López, M. G.; Brautaset, T.; Wendisch, V. F. Establishment and Application of CRISPR Interference to Affect Sporulation, Hydrogen Peroxide Detoxification, and Mannitol Catabolism in the Methylotrophic Thermophile Bacillus Methanolicus. Appl Microbiol Biotechnol 2019, 103 (14), 5879–5889. https://doi.org/10.1007/s00253-019-09907-8.
87	Firmicutes	Bacillus	amyloliquefaciens	205	Chemical production (especially enzyme and protein)	CRISPRi and CRISPRa	Sp dCas9, Sp dCas9-omega	No	Tool development, metabolic engineering	Inducible system on single plasmid (both tools); demonstrated CRISPRi tool by repressing two native sporulation genes and measuring resulting phenotype; CRISPRi tool showed leakiness and great growth toxicity (far fewer CFU/mL compared to wildtype; CRISPRa tool used native omega subunit fused to C terminal end of dCas9; demonstrated CRISPRa tool by targeting gene of desired enzyme with various gR…	Zhao, X.; Zheng, H.; Zhen, J.; Shu, W.; Yang, S.; Xu, J.; Song, H.; Ma, Y. Multiplex Genetic Engineering Improves Endogenous Expression of Mesophilic α-Amylase Gene in a Wild Strain Bacillus Amyloliquefaciens 205. International Journal of Biological Macromolecules 2020, 165, 609–618. https://doi.org/10.1016/j.ijbiomac.2020.09.210.
92	Firmicutes	Bacillus	smithii	ET 138	Thermophile, chemical production potential from linocellulose	CRISPRi	Geobacillus thermodenitrificans T12 dCas9 (ThermodCas9)	No	Tool development	Constitutive expression of system from a plasmid; thermostable enzyme in vivo up to 55 C; also developed genome editing tools with this system in B. smithii and P. putida	Mougiakos, I.; Mohanraju, P.; Bosma, E. F.; Vrouwe, V.; Finger Bou, M.; Naduthodi, M. I. S.; Gussak, A.; Brinkman, R. B. L.; van Kranenburg, R.; van der Oost, J. Characterizing a Thermostable Cas9 for Bacterial Genome Editing and Silencing. Nat Commun 2017, 8 (1), 1647. https://doi.org/10.1038/s41467-017-01591-4.
89	Firmicutes	Bacillus	amyloliquefaciens	NBCSO (derivative of NB)	Biopolymer production (poly-gamma-glutamic acid)	CRISPRi	Sp dCas9	No	Tool development, metabolic engineering	Inducible system on two plasmids (one component each plasmid); demonstrated tool with repression of heterologous gene on plasmid; engineered strain for poly-gamma-glutamic acid production (gene deletions, altering expression levels); designed different target locations of sgRNA to use tool to tune repression levels of target native gene in metabolic pathway for poly-gamma-glutamic acid to alter m…	Sha, Y.; Qiu, Y.; Zhu, Y.; Sun, T.; Luo, Z.; Gao, J.; Feng, X.; Li, S.; Xu, H. CRISPRi-Based Dynamic Regulation of Hydrolase for the Synthesis of Poly-γ-Glutamic Acid with Variable Molecular Weights. ACS Synth. Biol. 2020, 9 (9), 2450–2459. https://doi.org/10.1021/acssynbio.0c00207.
90	Firmicutes	Bacillus	licheniformis	DW2 (CCTCC M2011344)	Chemical production (especially enzyme and protein)	CRISPRi	Sp dCas9	No	Tool development, metabolic engineering	Inducible or constitutive system on chromosome (dCas9) or plasmid (sgRNA); reported no growth toxicity with just dCas9 expression; developed tool by repressing native genes, including an essential gene; demonstrated multiplexed repression, polar effects of repressing an operon; used tool to metabolically engineer production of L-valine by repression of multiple genes individually and simultaneous…	Zhan, Y.; Xu, Y.; Zheng, P.; He, M.; Sun, S.; Wang, D.; Cai, D.; Ma, X.; Chen, S. Establishment and Application of Multiplexed CRISPR Interference System in Bacillus Licheniformis. Appl Microbiol Biotechnol 2020, 104 (1), 391–403. https://doi.org/10.1007/s00253-019-10230-5.
91	Firmicutes	Bacillus	methanolicus	MGA3 (ATCC 53907)	Chemical production (amino acid) from simple carbon feedstock (methanol)	CRISPRi	Sp dCas9	No	Mapping gene function	Inducible system on single plasmid; altered expression levels of two sets of two homologous native genes (one of genome, one on native plasmid) to determine how phenotype changes at mRNA and enzyme level; observed polar effects of repressing an operon	Schultenkämper, K.; Gütle, D. D.; López, M. G.; Keller, L. B.; Zhang, L.; Einsle, O.; Jacquot, J.-P.; Wendisch, V. F. Interrogating the Role of the Two Distinct Fructose-Bisphosphate Aldolases of Bacillus Methanolicus by Site-Directed Mutagenesis of Key Amino Acids and Gene Repression by CRISPR Interference. Frontiers in Microbiology 2021, 12.
93	Firmicutes	Clostridioides	difficile	CD630	Pathogen	CRISPRi	Sp dCas9	No	Tool development, mapping gene function	Inducible system on single plasmid; demonstrated tool by repressing native gene	Marreddy, R. K. R.; Wu, X.; Sapkota, M.; Prior, A. M.; Jones, J. A.; Sun, D.; Hevener, K. E.; Hurdle, J. G. The Fatty Acid Synthesis Protein Enoyl-ACP Reductase II (FabK) Is a Target for Narrow-Spectrum Antibacterials for Clostridium Difficile Infection. ACS Infect. Dis. 2019, 5 (2), 208–217. https://doi.org/10.1021/acsinfecdis.8b00205.
94	Firmicutes	Clostridioides	difficile	R20291 and 630Δerm	Pathogen	CRISPRi	Sp dCas9	No	Tool development	Inducible system from single plasmid; demonstrated tool with repression of fluorescent reporter on chromosome and several native genes; codon-optimized dCas9 showed greater repression of fluorescent reporter	Müh, U.; Pannullo, A. G.; Weiss, D. S.; Ellermeier, C. D. A Xylose-Inducible Expression System and a CRISPR Interference Plasmid for Targeted Knockdown of Gene Expression in Clostridioides Difficile. Journal of Bacteriology 2019. https://doi.org/10.1128/JB.00711-18.
96	Firmicutes	Clostridium	acetobutylicum	DSM792	Chemical production (biosolvent, biofuel) from renewable resources	CRISPRi	Sp dCas9	No	Tool development	Constitutive system on single plasmid; reported active Cas9 toxicity with few to no transformants before tuning expression down, then still observed toxicity (relatively fewer transformants); demonstrated tool with repression of heterologous fluorescent protein and native genes in an operon (observed polar effects); also created genome editing tool	Bruder, M. R.; Pyne, M. E.; Moo-Young, M.; Chung, D. A.; Chou, C. P. Extending CRISPR-Cas9 Technology from Genome Editing to Transcriptional Engineering in the Genus Clostridium. Applied and Environmental Microbiology 2016. https://doi.org/10.1128/AEM.02128-16.
97	Firmicutes	Clostridium	acetobutylicum	ATCC 824	Chemical production (biosolvent, biofuel) from renewable resources	CRISPRi	Sp dCas9	No	Tool development	Constitutive system on single plasmid; reported no growth toxicity compared to control of no dCas9 on plasmid backbone; demonstrated tool by repressing native gene; also developed genome editing tools	Li, Q.; Chen, J.; Minton, N. P.; Zhang, Y.; Wen, Z.; Liu, J.; Yang, H.; Zeng, Z.; Ren, X.; Yang, J.; Gu, Y.; Jiang, W.; Jiang, Y.; Yang, S. CRISPR-Based Genome Editing and Expression Control Systems in Clostridium Acetobutylicum and Clostridium Beijerinckii. Biotechnology Journal 2016, 11 (7), 961–972. https://doi.org/10.1002/biot.201600053.
97	Firmicutes	Clostridium	beijerinckii	NCIMB 8052	Chemical production (biosolvent, biofuel) from renewable resources	CRISPRi	Sp dCas9	No	Tool development	Constitutive system on single plasmid; reported no growth toxicity compared to control of no dCas9 on plasmid backbone; demonstrated tool by repressing native gene; also developed genome editing tools	Li, Q.; Chen, J.; Minton, N. P.; Zhang, Y.; Wen, Z.; Liu, J.; Yang, H.; Zeng, Z.; Ren, X.; Yang, J.; Gu, Y.; Jiang, W.; Jiang, Y.; Yang, S. CRISPR-Based Genome Editing and Expression Control Systems in Clostridium Acetobutylicum and Clostridium Beijerinckii. Biotechnology Journal 2016, 11 (7), 961–972. https://doi.org/10.1002/biot.201600053.
99	Firmicutes	Clostridium	cellulovorans DSM 743B		Chemical production from cellulose	CRISPRi	Sp dCas9	No	Tool development, metabolic engineering	Constitutive system on single plasmid; reported no toxicity (via transformation efficiency with control plasmid without CRISPRi components); metabolic engineering by repression of single native gene and overexpression of several others in native metabolic pathway in consortia with C. beijerinckii NCIMB 8052 with overexpression of several native genes (no CRISPRi) to increase solvent production (m…	Wen, Z.; Minton, N. P.; Zhang, Y.; Li, Q.; Liu, J.; Jiang, Y.; Yang, S. Enhanced Solvent Production by Metabolic Engineering of a Twin-Clostridial Consortium. Metabolic Engineering 2017, 39, 38–48. https://doi.org/10.1016/j.ymben.2016.10.013.
95	Firmicutes	Clostridium	ljungdahlii	DSM 13528	Chemical production from syngas feedstock	CRISPRi	Fn dCas12a	No	Tool development, metabolic engineering	Constitutive system on single plasmid; tested multiple Cas12a systems, but (active) Fn Cas12a showed lowest toxicity (with highest number of transformants) compared to three other Cas12a systems; demonstrated tool by repressing native genes, then metabolic engineering of native pathway (for butyric acid production); also developed genome editing tool	Zhao, R.; Liu, Y.; Zhang, H.; Chai, C.; Wang, J.; Jiang, W.; Gu, Y. CRISPR-Cas12a-Mediated Gene Deletion and Regulation in Clostridium Ljungdahlii and Its Application in Carbon Flux Redirection in Synthesis Gas Fermentation. ACS Synth. Biol. 2019, 8 (10), 2270–2279. https://doi.org/10.1021/acssynbio.9b00033.
101	Firmicutes	Clostridium	ljungdahlii	ATCC 55383	Chemical production from syngas	CRISPRi	Sp dCas9	No	Tool development, metabolic engineering	Inducible system on single plasmid (though system was only marginally inducible); tested tool with repression of native genes, including multiplexing; metabolic engineering of heterologous pathway (for 3-hydroxybutyrate production) by targeting native genes	Woolston, B. M.; Emerson, D. F.; Currie, D. H.; Stephanopoulos, G. Rediverting Carbon Flux in Clostridium Ljungdahlii Using CRISPR Interference (CRISPRi). Metabolic Engineering 2018, 48, 243–253. https://doi.org/10.1016/j.ymben.2018.06.006.
96	Firmicutes	Clostridium	pasteurianum	ATCC 6013	Chemical production (biosolvent, biofuel) from renewable resources	CRISPRi	Sp dCas9	No	Tool development	Constitutive system on single plasmid; reported active Cas9 toxicity with few to no transformants before tuning expression down, then still observed toxicity (relatively fewer transformants); demonstrated tool with repression of heterologous fluorescent protein and native genes in an operon (observed polar effects); also created genome editing tool	Bruder, M. R.; Pyne, M. E.; Moo-Young, M.; Chung, D. A.; Chou, C. P. Extending CRISPR-Cas9 Technology from Genome Editing to Transcriptional Engineering in the Genus Clostridium. Applied and Environmental Microbiology 2016. https://doi.org/10.1128/AEM.02128-16.
1	Firmicutes	Clostridium	sporogenes, spp.		Human gut microbiome	CRISPRi	As dCas12a	No	Tool development	Constitutive system on single plasmid; demonstrated tool by repressing heterologous gene on plasmid and some native genes in some strains (secondary metabolite genes) and measuring change in phenotype (gut colonization in mice); developed culturing and transformation (conjugation) protocols for great number of non-model, novel gut bacteria and developed genetic manipulation tools for many, includ…	Jin, W.-B.; Li, T.-T.; Huo, D.; Qu, S.; Li, X. V.; Arifuzzaman, M.; Lima, S. F.; Shi, H.-Q.; Wang, A.; Putzel, G. G.; Longman, R. S.; Artis, D.; Guo, C.-J. Genetic Manipulation of Gut Microbes Enables Single-Gene Interrogation in a Complex Microbiome. Cell 2022, 185 (3), 547-562.e22. https://doi.org/10.1016/j.cell.2021.12.035.
100	Firmicutes	Clostridium	autoethanogenum	DSM10061	Chemical production from syngas	CRISPRi	Sp dCas9	No	Tool development	Inducible system on single plasmid; demonstrated tool with repression of native genes in several metabolic pathways (one gene per pathway, no multiplexing)	Fackler, N.; Heffernan, J.; Juminaga, A.; Doser, D.; Nagaraju, S.; Gonzalez-Garcia, R. A.; Simpson, S. D.; Marcellin, E.; Köpke, M. Transcriptional Control of Clostridium Autoethanogenum Using CRISPRi. Synthetic Biology 2021, 6 (1), ysab008. https://doi.org/10.1093/synbio/ysab008.
98	Firmicutes	Clostridium	beijerinckii	8052	Chemical production (biosolvent, biofuel) from renewable resources	CRISPRi	Sp dCas9	No	Tool development	Constitutive system on single plasmid; demonstrated tool by repressing single native gene	Wang, Y.; Zhang, Z.-T.; Seo, S.-O.; Lynn, P.; Lu, T.; Jin, Y.-S.; Blaschek, H. P. Gene Transcription Repression in Clostridium Beijerinckii Using CRISPR-DCas9. Biotechnology and Bioengineering 2016, 113 (12), 2739–2743. https://doi.org/10.1002/bit.26020.
102	Firmicutes	Enterococcus	faecalis		Pathogen	CRISPRi	Sp dCas9	No	Tool development	Inducible system on chromosome; system is conjugated into recipient and integrates into highly conserved region in chromosome; viable for many gammaproteobacteria and Firmicutes; modular construction of tool allows for easy replacement of genetic parts (promoters, ribosome binding sites, dCas proteins; demonstrated tool by repressing heterologous fluorescent protein on chromosome and native genes…	Peters, J. M.; Koo, B.-M.; Patino, R.; Heussler, G. E.; Hearne, C. C.; Qu, J.; Inclan, Y. F.; Hawkins, J. S.; Lu, C. H. S.; Silvis, M. R.; Harden, M. M.; Osadnik, H.; Peters, J. E.; Engel, J. N.; Dutton, R. J.; Grossman, A. D.; Gross, C. A.; Rosenberg, O. S. Enabling Genetic Analysis of Diverse Bacteria with Mobile-CRISPRi. Nat Microbiol 2019, 4 (2), 244–250. https://doi.org/10.1038/s41564-018-03…
103	Firmicutes	Enterococcus	faecalis	OG1RF	Pathogen	CRISPRi	Sp dCas9	No	Tool development, mapping gene function	Inducible system on two plasmids (one component on each plasmid); demonstrated tool by targeting native and heterologous genes on chromosome, including an essential gene, to show genotype-phenotype relationships; observed polar effects of targeting an operon; observed leaky expression of tool; demonstrated multiplexed repression	Afonina, I.; Ong, J.; Chua, J.; Lu, T.; Kline, K. A. Multiplex CRISPRi System Enables the Study of Stage-Specific Biofilm Genetic Requirements in Enterococcus Faecalis. mBio 2020. https://doi.org/10.1128/mBio.01101-20.
104	Firmicutes	Eubacterium	limosum	ATCC 8486	Chemical production (biofuel) from single carbon feedstocks (syngas, others), probiotic	CRISPRi	Sp dCas9	No	Tool development	Inducible system on single plasmid; reported no toxicity when expressed in rich conditions but some toxicity under selective conditions; demonstrated tool by targeting native genes in metabolic pathway to establish genotype-phenotype relationships for some essential genes; designed genome-wide sgRNA library based on several design criteria (not physically created, however); also developed synthet…	Shin, J.; Kang, S.; Song, Y.; Jin, S.; Lee, J. S.; Lee, J.-K.; Kim, D. R.; Kim, S. C.; Cho, S.; Cho, B.-K. Genome Engineering of Eubacterium Limosum Using Expanded Genetic Tools and the CRISPR-Cas9 System. ACS Synth. Biol. 2019, 8 (9), 2059–2068. https://doi.org/10.1021/acssynbio.9b00150.
105	Firmicutes	Hungateiclostridium	thermocellum	DSM 1313	Chemical production (biofuel, others) from renewable lignocellulose	CRISPRi	Geobacillus thermodenitrificans T12 dCas9 (ThermodCas9)	No	Tool development	Constitutive system on single plasmid; tested tool via repression of lactate dehydrogenase and phosphotransacetylase genes; report that H. thermocellum cells may have been able to escape repression after long incubation (~2 days)	Ganguly, J.; Martin-Pascual, M.; van Kranenburg, R. CRISPR Interference (CRISPRi) as Transcriptional Repression Tool for Hungateiclostridium Thermocellum DSM 1313. Microbial Biotechnology 2020, 13 (2), 339–349. https://doi.org/10.1111/1751-7915.13516.
106	Firmicutes	Lactiplantibacillus	plantarum	WCFS1	Probiotic, food fermentation, therapeutic delivery potential	CRISPRi	Sp dCas9	No	Tool development, mapping gene function	Inducible design on two plasmids (one component on each plasmid); report growth toxicity when expressing system, including Sp dCas9 alone; demonstrated tool by repressing native genes, including elucidating genotype-phenotype relationship for essential and non-essential genes; demonstrate mutliplexed targeting of native genes	Myrbråten, I. S.; Wiull, K.; Salehian, Z.; Håvarstein, L. S.; Straume, D.; Mathiesen, G.; Kjos, M. CRISPR Interference for Rapid Knockdown of Essential Cell Cycle Genes in Lactobacillus Plantarum. mSphere 2019. https://doi.org/10.1128/mSphere.00007-19.
107	Firmicutes	Lactococcus	lactis	NZ9000	Probiotic, potential drug delivery, recombinant protein expression, used in dairy industry	CRISPRi	Sp dCas9	No	Tool development	Inducible design on single plasmid; demonstrated tool by repressing native gene; reported no growth toxicity when tool uninduced but toxicity when fully induced without sgRNA; tight control of tools when uninduced	Berlec, A.; Škrlec, K.; Kocjan, J.; Olenic, M.; Štrukelj, B. Single Plasmid Systems for Inducible Dual Protein Expression and for CRISPR-Cas9/CRISPRi Gene Regulation in Lactic Acid Bacterium Lactococcus Lactis. Sci Rep 2018, 8 (1), 1009. https://doi.org/10.1038/s41598-018-19402-1.
108	Firmicutes	Lactococcus	lactis	NZ9000	Probiotic, potential drug delivery, recombinant protein expression, used in dairy industry	CRISPRi	Sp dCas9	No	Tool development	Inducible design on two plasmids (one component on each plasmid); reported no significant growth toxicity when tool fully induced; demonstrated tool by targeting genomic genes, including elucidating a novel gene's function; demonstrate multiplexed repression	Xiong, Z.-Q.; Wei, Y.-Y.; Kong, L.-H.; Song, X.; Yi, H.-X.; Ai, L.-Z. Short Communication: An Inducible CRISPR/DCas9 Gene Repression System in Lactococcus Lactis. Journal of Dairy Science 2020, 103 (1), 161–165. https://doi.org/10.3168/jds.2019-17346.
109	Firmicutes	Leuconostoc	citreum	CB2567	Probiotic, potential drug delivery	CRISPRi	Sp dCas9	No	Tool development, metabolic engineering	Constituive system on single plasmid (dCas9 expression in bicistronic design); targeted two heterologous genes for metabolic engineering	Son, J.; Jang, S. H.; Cha, J. W.; Jeong, K. J. Development of CRISPR Interference (CRISPRi) Platform for Metabolic Engineering of Leuconostoc Citreum and Its Application for Engineering Riboflavin Biosynthesis. International Journal of Molecular Sciences 2020, 21 (16), 5614. https://doi.org/10.3390/ijms21165614.
102	Firmicutes	Listeria	monocytogenes	10403s	Pathogen	CRISPRi	Sp dCas9	No	Tool development	Inducible system on chromosome; system is conjugated into recipient and integrates into highly conserved region in chromosome; viable for many gammaproteobacteria and Firmicutes; modular construction of tool allows for easy replacement of genetic parts (promoters, ribosome binding sites, dCas proteins; demonstrated tool by repressing heterologous fluorescent protein on chromosome and native genes…	Peters, J. M.; Koo, B.-M.; Patino, R.; Heussler, G. E.; Hearne, C. C.; Qu, J.; Inclan, Y. F.; Hawkins, J. S.; Lu, C. H. S.; Silvis, M. R.; Harden, M. M.; Osadnik, H.; Peters, J. E.; Engel, J. N.; Dutton, R. J.; Grossman, A. D.; Gross, C. A.; Rosenberg, O. S. Enabling Genetic Analysis of Diverse Bacteria with Mobile-CRISPRi. Nat Microbiol 2019, 4 (2), 244–250. https://doi.org/10.1038/s41564-018-03…
110	Firmicutes	Paenibacillus	polymyxa	DSM 365	Chemical production (butanediol), interesting exopolysaccharide production	CRISPRa	As dCas12a-SoxS	No	Tool development, metabolic engineering	Constitutive system on single plasmid; demonstrated activation by targeting certain locations in promoter region and repression by targeting coding sequence, including simultaneous repression and activation; target heterologous genes on plasmids and homologous genes on chromosome; used tool for metabolic engineering of butanediol production using both CRISPRi and CRISPRa	Schilling, C.; Koffas, M. A. G.; Sieber, V.; Schmid, J. Novel Prokaryotic CRISPR-Cas12a-Based Tool for Programmable Transcriptional Activation and Repression. ACS Synth. Biol. 2020, 9 (12), 3353–3363. https://doi.org/10.1021/acssynbio.0c00424.
111	Firmicutes	Paenibacillus	sonchi	SBR5	Plant symbiote	CRISPRi	Sp dCas9	No	Tool development	Inducible system on single plasmid; toxicity reported (growth inhibition); demonstrated tool by repressing native genes and measuring resulting phenotypic changes relative to controls (no CRISPRi, no sgRNA)	Brito, L. F.; Schultenkämper, K.; Passaglia, L. M. P.; Wendisch, V. F. CRISPR Interference-Based Gene Repression in the Plant Growth Promoter Paenibacillus Sonchi Genomovar Riograndensis SBR5. Appl Microbiol Biotechnol 2020, 104 (11), 5095–5106. https://doi.org/10.1007/s00253-020-10571-6.
125	Firmicutes	Staphylococcus	aureus	Xen39 (ATCC 49525)	Pathogen (opportunistic)	CRISPRi	Sp dCas9	No	Mapping gene function	Inducible system on single plasmid; repressed native gene (NAD kinase) to establish phenotype relationships and confirm essentiality by measuring change in phenotypes (immunoblotting for protein levels, growth, NADP/NAD ratio); used observed changes to check that newly discovered antibiotic functions as expected	Gelin, M.; Paoletti, J.; Nahori, M.-A.; Huteau, V.; Leseigneur, C.; Jouvion, G.; Dugué, L.; Clément, D.; Pons, J.-L.; Assairi, L.; Pochet, S.; Labesse, G.; Dussurget, O. From Substrate to Fragments to Inhibitor Active In Vivo against Staphylococcus Aureus. ACS Infect. Dis. 2020, 6 (3), 422–435. https://doi.org/10.1021/acsinfecdis.9b00368.
126	Firmicutes	Staphylococcus	aureus	XN108, Mu50 (VISA strains)	Pathogen (VISA)	CRISPRi	Sp dCas9	No	Mapping gene function	Inducible system on single plasmid; repressed native genes associated with vancomycin resistance in both strains and measured change in phenotype (MIC for vancomycin and daptomycin, mRNA levels of select genes) to establish genotype-phenotype relationships for vancomycin resistance	Wang, W.; Sun, B. VraCP Regulates Cell Wall Metabolism and Antibiotic Resistance in Vancomycin-Intermediate Staphylococcus Aureus Strain Mu50. Journal of Antimicrobial Chemotherapy 2021, 76 (7), 1712–1723. https://doi.org/10.1093/jac/dkab113.
121	Firmicutes	Staphylococcus	aureus	ATCC 6538	Pathogen	CRISPRi	Sp dCas9	No	Mapping gene function	Constitutive system on chromosome; repressed native genes and measured change in phenotype (lysostaphin susceptibility, mRNA levels) to elucidate gene function; repressed two genes at a time for same analysis; also used other genetic and protein analysis techniques to elucidate gene and gene product function	Wu, X.; Zha, J.; Koffas, M. A. G.; Dordick, J. S. Reducing Staphylococcus Aureus Resistance to Lysostaphin Using CRISPR-DCas9. Biotechnology and Bioengineering 2019, 116 (12), 3149–3159. https://doi.org/10.1002/bit.27143.
102	Firmicutes	Staphylococcus	aureus	RN4220	Pathogen	CRISPRi	Sp dCas9	No	Tool development	Inducible system on chromosome; system is conjugated into recipient and integrates into highly conserved region in chromosome; viable for many gammaproteobacteria and Firmicutes; modular construction of tool allows for easy replacement of genetic parts (promoters, ribosome binding sites, dCas proteins; demonstrated tool by repressing heterologous fluorescent protein on chromosome and native genes…	Peters, J. M.; Koo, B.-M.; Patino, R.; Heussler, G. E.; Hearne, C. C.; Qu, J.; Inclan, Y. F.; Hawkins, J. S.; Lu, C. H. S.; Silvis, M. R.; Harden, M. M.; Osadnik, H.; Peters, J. E.; Engel, J. N.; Dutton, R. J.; Grossman, A. D.; Gross, C. A.; Rosenberg, O. S. Enabling Genetic Analysis of Diverse Bacteria with Mobile-CRISPRi. Nat Microbiol 2019, 4 (2), 244–250. https://doi.org/10.1038/s41564-018-03…
112	Firmicutes	Staphylococcus	aureus	Newman	Pathogen	CRISPRi	Sp dCas9	No	Tool development	Constitutive system on single plasmid; demonstrated tool by targeting native genes; also created genome editing tools	Chen, W.; Zhang, Y.; Yeo, W.-S.; Bae, T.; Ji, Q. Rapid and Efficient Genome Editing in Staphylococcus Aureus by Using an Engineered CRISPR/Cas9 System. J. Am. Chem. Soc. 2017, 139 (10), 3790–3795. https://doi.org/10.1021/jacs.6b13317.
113	Firmicutes	Staphylococcus	aureus	USA300 BAA-1717	Pathogen (MRSA)	CRISPRi	Sp dCas9	No	Tool development	Constitutive system on single plasmid; demonstrated tool by targeting native genes; demonstrated multiplexed targeting	Dong, X.; Jin, Y.; Ming, D.; Li, B.; Dong, H.; Wang, L.; Wang, T.; Wang, D. CRISPR/DCas9-Mediated Inhibition of Gene Expression in Staphylococcus Aureus. Journal of Microbiological Methods 2017, 139, 79–86. https://doi.org/10.1016/j.mimet.2017.05.008.
114	Firmicutes	Staphylococcus	aureus	NCTC 8325, N315	Pathogen (including a MRSA strain)	CRISPRi	Sp dCas9	No	Tool development	Inducible system on single plasmid; reported tool has slightly leaky expression; demonstrated repression of native genes on chromosome; demonstrated reversibility of repression, multiplexed repression, and polar effects of targeting an operon	Zhao, C.; Shu, X.; Sun, B. Construction of a Gene Knockdown System Based on Catalytically Inactive (“Dead”) Cas9 (DCas9) in Staphylococcus Aureus. Applied and Environmental Microbiology 2017. https://doi.org/10.1128/AEM.00291-17.
115	Firmicutes	Staphylococcus	aureus	MW2, N315, Newman, USA300, TF3378, 01240, TF3033	Pathogen (including MRSA and clinical strains)	CRISPRi	Sp dCas9	No	Tool development	Constitutive system on single plasmid (with crRNA and tracRNA); report no significant growth toxicity with any designs; demonstrated tool by targeting native genes associated with antibiotic resistance, cell wall proteins, or virulance	Sato’o, Y.; Hisatsune, J.; Yu, L.; Sakuma, T.; Yamamoto, T.; Sugai, M. Tailor-Made Gene Silencing of Staphylococcus Aureus Clinical Isolates by CRISPR Interference. PLOS ONE 2018, 13 (1), e0185987. https://doi.org/10.1371/journal.pone.0185987.
116	Firmicutes	Staphylococcus	aureus	SH1000, RN4220	Pathogen	CRISPRi	Sp dCas9	No	Tool development, mapping gene function	Inducible system on two plasmids (one component on each plasmid); tested tool by targeting fluorescent reporter and known essential gene; used tool to thoroughly investigate genotype-phenotype relationship between two conditionally essential genes, including multiplex targeting (in SH1000 strain)	Stamsås, G. A.; Myrbråten, I. S.; Straume, D.; Salehian, Z.; Veening, J.-W.; Håvarstein, L. S.; Kjos, M. CozEa and CozEb Play Overlapping and Essential Roles in Controlling Cell Division in Staphylococcus Aureus. Molecular Microbiology 2018, 109 (5), 615–632. https://doi.org/10.1111/mmi.13999.
117	Firmicutes	Staphylococcus	aureus	RN4220 and NCTC 8325-4	Pathogen	CRISPRi	Sp dCas9	No	Tool development (protocols and workflows)	Inducible system on single plasmid; demonstrated tool with repression of native essential gene; details protocols to construct CRISPRi plasmids for targeting genes in S. aureus; created Cas9 genome editing tool; Also describes high throughput method to engineer RBS for CRISPRi expression with minimal toxicity (in E. coli, but method adaptable to other bacteria)	Depardieu, F.; Bikard, D. Gene Silencing with CRISPRi in Bacteria and Optimization of DCas9 Expression Levels. Methods 2020, 172, 61–75. https://doi.org/10.1016/j.ymeth.2019.07.024.
118	Firmicutes	Staphylococcus	aureus	RN4220	Pathogen	CRISPRi	Sp dCas9 (hyperactive)	Yes	Tool development, screens and/or selections	Consitutive expression of repression machinery on plasmid, inducible expression of acquisition machinery (to make genome-wide crRNA libraries) on another plasmid; very large crRNA libraries can be made quickly in host cell or with introduced genomic DNA; created genome-wide libraries in S. aureus MW2 and Newman strains but did not perform genome-wide screens in these strains; explored antibiotic …	Jiang, W.; Oikonomou, P.; Tavazoie, S. Comprehensive Genome-Wide Perturbations via CRISPR Adaptation Reveal Complex Genetics of Antibiotic Sensitivity. Cell 2020, 180 (5), 1002-1017.e31. https://doi.org/10.1016/j.cell.2020.02.007.
119	Firmicutes	Staphylococcus	aureus	RN4220	Pathogen	CRISPRi	Sp dCas9	No	Tool development	Inducible system on single plasmid; created software (R language) for custom sgRNA designs for any arbitrary genome with numerous constraints possible; demonstrated designing genome-wide libraries for range of different bacteria; used tool to design sgRNA to target essential genes, then demonstrated tool by repressing these essential genes and measuring change in growth (and mRNA for some targets…	Spoto, M.; Guan, C.; Fleming, E.; Oh, J. A Universal, Genomewide GuideFinder for CRISPR/Cas9 Targeting in Microbial Genomes. mSphere 2020. https://doi.org/10.1128/mSphere.00086-20.
120	Firmicutes	Staphylococcus	aureus	ATCC 43300	Pathogen (MRSA)	CRISPRi	Sp dCas9	No	Mapping gene function	Constitutive design on single plasmid; targeted known antibiotic resistance gene (mecA) and tested change in phenotype upon repression via minimal inhibitory concentration assays and RT-qPCR	Wang, K.; Nicholaou, M. Suppression of Antimicrobial Resistance in MRSA Using CRISPR-DCas9. American Society for Clinical Laboratory Science 2017, 30 (4), 207–213. https://doi.org/10.29074/ascls.30.4.207.
122	Firmicutes	Staphylococcus	aureus	SH1000, NCTC 8325-4, Newman	Pathogen	CRISPRi	Sp dCas9	No and Yes (genome-wide screen)	Mapping gene function, screens and/or selections	Inducible system on two plasmids (one component on each plasmid); established genotype-phenotype relationships for several biofilm formation genes (including novel ones) before genome-wide pooled screen for more biofilm formation genes (only in Newman strain) with relatively small library (~2000 designs)	Mårli, M. T. Using CRISPR Interference to Study Novel Biofilm-Associated Genes in Staphylococcus Aureus. 126 2020.
123	Firmicutes	Staphylococcus	aureus	SH1000	Pathogen	CRISPRi	Sp dCas9	No	Mapping gene function	Inducible system on two plasmids (one component on each plasmid); used tool to repress native gene to establish genotype-phenotype relationship (and compare with repression of homologous gene in S. pneumoniae)	Gallay, C.; Sanselicio, S.; Anderson, M. E.; Soh, Y. M.; Liu, X.; Stamsås, G. A.; Pelliciari, S.; van Raaphorst, R.; Dénéréaz, J.; Kjos, M.; Murray, H.; Gruber, S.; Grossman, A. D.; Veening, J.-W. CcrZ Is a Pneumococcal Spatiotemporal Cell Cycle Regulator That Interacts with FtsZ and Controls DNA Replication by Modulating the Activity of DnaA. Nat Microbiol 2021, 6 (9), 1175–1187. https://doi.org…
124	Firmicutes	Staphylococcus	aureus	SH1000, HG001, COL, NCTC 8325-4	Pathogen (including a MRSA strain)	CRISPRi	Sp dCas9	No	Mapping gene function	Inducible system on two plasmids (one component each plasmid); used CRISPRi and other techniques to investigate novel essential gene's function	Myrbråten, I. S.; Stamsås, G. A.; Chan, H.; Angeles, D. M.; Knutsen, T. M.; Salehian, Z.; Shapaval, V.; Straume, D.; Kjos, M. SmdA Is a Novel Cell Morphology Determinant in Staphylococcus Aureus. bioRxiv November 23, 2021, p 2021.11.23.469651. https://doi.org/10.1101/2021.11.23.469651.
119	Firmicutes	Staphylococcus	epidermidis	Tu3298	Pathogen	CRISPRi	Sp dCas9	No	Tool development	Inducible system on single plasmid; created software (R language) for custom sgRNA designs for any arbitrary genome with numerous constraints possible; demonstrated designing genome-wide libraries for range of different bacteria; used tool to design sgRNA to target essential genes, then demonstrated tool by repressing these essential genes and measuring change in growth (and mRNA for some targets)	Spoto, M.; Guan, C.; Fleming, E.; Oh, J. A Universal, Genomewide GuideFinder for CRISPR/Cas9 Targeting in Microbial Genomes. mSphere 2020. https://doi.org/10.1128/mSphere.00086-20.
127	Firmicutes	Staphylococcus	epidermidis	Tu3298	Pathogen	CRISPRi	Sp dCas9	Yes	Screens and/or selections	Inducible system on single plasmid; created large genome-wide sgRNA library (~60,000 designs) to target most genes in genome, but low transformation efficency meant only 14,341 designs inserted into S. epidermidis; used library for competitive pooled assays in 25 different conditions (rich media and stress-inducing media) to uncover essential and conditionally-essential genes; ran RNA-seq for sub…	Spoto, M.; Fleming, E.; Nzutchi, Y. O.; Guan, C.; Oh, J. Large-Scale CRISPRi and Transcriptomics of Staphylococcus Epidermidis Identify Genetic Factors Implicated in Commensal-Pathogen Lifestyle Versatility. bioRxiv April 29, 2021, p 2021.04.29.442003. https://doi.org/10.1101/2021.04.29.442003.
135	Firmicutes	Streptococcus	agalactiae	CNCTC 10/84	Pathogen	CRISPRi	Native dCas9	No	Tool development, mapping gene function	Hijacked native system by deactivating dCas9 gene on chromosome, plus constitutive sgRNA expression from plasmid; tested system by targeting native non-essential gene; use to target putative conditionally essential genes found through a Tn-seq library to confirm genotype-phenotype relationships in addition to other genetic manipulation techniques (including a pooled competitive assay with the CRI…	Dammann, A. N.; Chamby, A. B.; Catomeris, A. J.; Davidson, K. M.; Tettelin, H.; Pijkeren, J.-P. van; Gopalakrishna, K. P.; Keith, M. F.; Elder, J. L.; Ratner, A. J.; Hooven, T. A. Genome-Wide Fitness Analysis of Group B Streptococcus in Human Amniotic Fluid Reveals a Transcription Factor That Controls Multiple Virulence Traits. PLOS Pathogens 2021, 17 (3), e1009116. https://doi.org/10.1371/journa…
136	Firmicutes	Streptococcus	mutans	UA159	Dental pathogen	CRISPRi	native dCas9, Sp dCas9	No* (putative essential and growth supporting across genome)	Tool development, screens and/or selections	Inducible system on plasmid (dCas9) and chromosome (sgRNA) or constitutive on chromosome (native Cas9 mutated to dCas9 and sgRNA integrated); demonstrated tool by repressing heterologous fluorescent reporter; reported no growth toxicity with full S. mutans dCas9 induction and slight toxicity with Sp dCas9 induction; characterized S. mutans (d)Cas9 properties and design rules (sgRNA specificity, m…	Shields, R. C.; Walker, A. R.; Maricic, N.; Chakraborty, B.; Underhill, S. A. M.; Burne, R. A. Repurposing the Streptococcus Mutans CRISPR-Cas9 System to Understand Essential Gene Function. PLOS Pathogens 2020, 16 (3), e1008344. https://doi.org/10.1371/journal.ppat.1008344.
123	Firmicutes	Streptococcus	pneumoniae	D39V	Pathogen	CRISPRi	Sp dCas9	No and Yes (genome-wide selection)	Mapping gene function, screens and/or selections	Inducible system on chromosome; thorough investigation of essential gene (ccrZ) with many techniques; genome-wide pooled screen with inducible ccrZ expression to investigate genetic interaction using same library of single sgRNA per operon as previously used in this research group	Gallay, C.; Sanselicio, S.; Anderson, M. E.; Soh, Y. M.; Liu, X.; Stamsås, G. A.; Pelliciari, S.; van Raaphorst, R.; Dénéréaz, J.; Kjos, M.; Murray, H.; Gruber, S.; Grossman, A. D.; Veening, J.-W. CcrZ Is a Pneumococcal Spatiotemporal Cell Cycle Regulator That Interacts with FtsZ and Controls DNA Replication by Modulating the Activity of DnaA. Nat Microbiol 2021, 6 (9), 1175–1187. https://doi.org…
128	Firmicutes	Streptococcus	pneumoniae	DB17 (derivative of R6)	Pathogen	CRISPRi	Sp dCas9	No	Tool development	Consitutive (it seems) system both on chromosome (dCas9 and tracRNA) and plasmid (crRNA); demonstrated tool by repressing gene on chromosome; also created CRISPRa by fusing Sp dCas9 to RNAP omega subunit, but only tested this system in E. coli	Bikard, D.; Jiang, W.; Samai, P.; Hochschild, A.; Zhang, F.; Marraffini, L. A. Programmable Repression and Activation of Bacterial Gene Expression Using an Engineered CRISPR-Cas System. Nucleic Acids Research 2013, 41 (15), 7429–7437. https://doi.org/10.1093/nar/gkt520.
129	Firmicutes	Streptococcus	pneumoniae	D39V	Pathogen	CRISPRi	Sp dCas9	No* (select essential genes across genome)	Tool development, screens and/or selections	Inducible system on chromosome; characterized tool, then used for screening potential essential genes through CRISPRi to uncover genotype-phenotype relationships and confirmed phenotypes with other methods; reported polar effects on downstream genes in operon; reported numerous escape mutants (mutated dcas9 genes) during growth assays	Liu, X.; Gallay, C.; Kjos, M.; Domenech, A.; Slager, J.; van Kessel, S.; Knoops, K.; Sorg, R.; Zhang, J.-R.; Veening, J.-W. High-Throughput CRISPRi Phenotyping Identifies New Essential Genes in Streptococcus Pneumoniae. Molecular Systems Biology 2017, 13 (5), 931. https://doi.org/10.15252/msb.20167449.
131	Firmicutes	Streptococcus	pneumoniae	DLA3 (derivative of D39V)	Pathogen	CRISPRi	Sp dCas9	No	Mapping gene function	Inducible system on chromosome; repressed essential and non-essential genes and measured change in phenotypes (cell morphology, cell competence to uptake foreign DNA) to better understand gene function and compare with cell phenotype when antibiotic added to media	Domenech, A.; Slager, J.; Veening, J.-W. Antibiotic-Induced Cell Chaining Triggers Pneumococcal Competence by Reshaping Quorum Sensing to Autocrine-Like Signaling. Cell Reports 2018, 25 (9), 2390-2400.e3. https://doi.org/10.1016/j.celrep.2018.11.007.
132	Firmicutes	Streptococcus	pneumoniae	D39V and derivatives	Pathogen	CRISPRi	Sp dCas9	Yes	Screens and/or selections	Inducible system on chromosome; smaller, targeted library, with one sgRNA designed per operon in genome; combined CRISPRi genome-wide library with FACS and an FCS gate to sort out cells by cell size (approximately) to find gene hits that caused cell morphology changes; this methods showed many false negatives (did not get hits that corresponded to known genes that cause cell elongation), but did …	Dewachter, L.; Liu, X.; Dénéréaz, J.; Bakker, V. de; Costa, C.; Baldry, M.; Sirard, J.-C.; Veening, J.-W. Amoxicillin-Resistant Streptococcus Pneumoniae Can Be Resensitized by Targeting the Mevalonate Pathway as Indicated by SCRilecs-Seq. bioRxiv November 16, 2021, p 2021.09.13.460059. https://doi.org/10.1101/2021.09.13.460059.
133	Firmicutes	Streptococcus	pneumoniae	D39V	Pathogen	CRISPRi	Sp dCas9	Yes	Screens and/or selections	Inducible system on chromosome; smaller, targeted library, with one sgRNA designed per operon in genome; reported no growth toxicity when tool is induced; investigated select hit genes individually to confirm phenotypes; developed CRISPRi-seq with sgRNA sequence flanked by Illumina sequencing elements	Liu, X.; Kimmey, J. M.; Matarazzo, L.; Bakker, V. de; Maele, L. V.; Sirard, J.-C.; Nizet, V.; Veening, J.-W. Exploration of Bacterial Bottlenecks and Streptococcus Pneumoniae Pathogenesis by CRISPRi-Seq. Cell Host & Microbe 2021, 29 (1), 107-120.e6. https://doi.org/10.1016/j.chom.2020.10.001.
134	Firmicutes	Streptococcus	pneumoniae	D39V	Pathogen	CRISPRi	Sp dCas9	Yes	Screens and/or selections (protocols)	Inducible system on chromosome; protocols include design and creation of library, experiments to perform screens, sequencing of resulting library, and analysis of sequencing data from screens; likely adaptable to other organisms	de Bakker, V.; Liu, X.; Bravo, A. M.; Veening, J.-W. CRISPRi-Seq for Genome-Wide Fitness Quantification in Bacteria. Nat Protoc 2022, 1–30. https://doi.org/10.1038/s41596-021-00639-6.
130	Firmicutes	Streptococcus	salivarius	HSISS4	Major human gut bacteria, potential probiotic	CRISPRi	Sp dCas9	No	Mapping gene function	Inducible system on chromosome; first validated tool by repressing heterologous fluorescent protein on chromosome; used tool to study genotype-phenotype relationships for essential gene (change in fluorescence of reporter protein, also observed change in growth rate and cell morphology)	Knoops, A.; Capelle, F. V.; Fontaine, L.; Verhaegen, M.; Mignolet, J.; Goffin, P.; Mahillon, J.; Sass, A.; Coenye, T.; Ledesma-García, L.; Hols, P. The CovRS Environmental Sensor Directly Controls the ComRS Signaling System To Orchestrate Competence Bimodality in Salivarius Streptococci. mBio 2022. https://doi.org/10.1128/mbio.03125-21.
137	Proteobacteria	Acidithiobacillus	ferrooxidans	DSM 14882 (ATCC 23270)	Iron-oxidizing for bioleaching of heavy metals, bioresearch (exoelectrogen with potential for microbial electrosynthesis)	CRISPRi	Sp dCas9	No	Tool development	Constitutive system on single plasmid; demonstrated tool by repressing native non-essential gene and validating phenotype (mRNA levels and growth rate under selective condition)	Yamada, S.; Suzuki, Y.; Kouzuma, A.; Watanabe, K. Development of a CRISPR Interference System for Selective Gene Knockdown in Acidithiobacillus Ferrooxidans. Journal of Bioscience and Bioengineering 2022, 133 (2), 105–109. https://doi.org/10.1016/j.jbiosc.2021.10.012.
102	Proteobacteria	Acinetobacter	baumannii	ATCC 19606	Pathogen	CRISPRi	Sp dCas9	No	Tool development	Inducible system on chromosome; system is conjugated into recipient and integrates into highly conserved region in chromosome; viable for many gammaproteobacteria and Firmicutes; modular construction of tool allows for easy replacement of genetic parts (promoters, ribosome binding sites, dCas proteins; demonstrated tool by repressing heterologous fluorescent protein on chromosome and native genes…	Peters, J. M.; Koo, B.-M.; Patino, R.; Heussler, G. E.; Hearne, C. C.; Qu, J.; Inclan, Y. F.; Hawkins, J. S.; Lu, C. H. S.; Silvis, M. R.; Harden, M. M.; Osadnik, H.; Peters, J. E.; Engel, J. N.; Dutton, R. J.; Grossman, A. D.; Gross, C. A.; Rosenberg, O. S. Enabling Genetic Analysis of Diverse Bacteria with Mobile-CRISPRi. Nat Microbiol 2019, 4 (2), 244–250. https://doi.org/10.1038/s41564-018-03…
139	Proteobacteria	Acinetobacter	baumannii	ATCC 17978, ATCC 19606, AB5075 ΔRI	Pathogen	CRISPRi	Sp dCas9	No	Tool development, mapping gene function	Inducible system on chromosome (dCas9) and plasmid (sgRNA); demonstrated tool by repressing native non-essential antibiotic gene and observing change in phenotype (enzymatic activity, minimal inhibitory concentration); tool shows some leakiness; report minimal growth toxicty upon induction of tool; report polar and some reverse polar effects of repressing operon; used tool to study putative essen…	Bai, J.; Dai, Y.; Farinha, A.; Tang, A. Y.; Syal, S.; Vargas-Cuebas, G.; Opijnen, T. van; Isberg, R. R.; Geisinger, E. Essential Gene Analysis in Acinetobacter Baumannii by High-Density Transposon Mutagenesis and CRISPR Interference. Journal of Bacteriology 2021. https://doi.org/10.1128/JB.00565-20.
140	Proteobacteria	Acinetobacter	baumannii	ATCC 17978	Pathogen	CRISPRi	Sp dCas9	No	Mapping gene function	Inducible system on chromosome (dCas9) and plasmid (sgRNA); studied antibiotic resistance gene, including overexpression of the gene and CRISPRi repression of essential gene to establish genotype-phenotype relationships (growth rate, cell morphology) and epistatic effects	Colquhoun, J. M.; Farokhyfar, M.; Hutcheson, A. R.; Anderson, A.; Bethel, C. R.; Bonomo, R. A.; Clarke, A. J.; Rather, P. N. OXA-23 β-Lactamase Overexpression in Acinetobacter Baumannii Drives Physiological Changes Resulting in New Genetic Vulnerabilities. mBio 2021. https://doi.org/10.1128/mBio.03137-21.
141	Proteobacteria	Acinetobacter	baumannii	ATCC 17978	Pathogen	CRISPRi	Sp dCas9	No	Mapping gene function	Inducible system on chromosome (dCas9) and plasmid (sgRNA); studied novel cell wall synthesis genes to elucidate functions, including deletion mutants and Tn-seq to study gene interactions; used CRISPRi to verify some conditionally essential genes found through Tn-seq in both gene deletion and WT genetic backgrounds to establish epistatic effects	Dai, Y.; Pinedo, V.; Tang, A. Y.; Cava, F.; Geisinger, E. A New Class of Cell Wall-Recycling l,d-Carboxypeptidase Determines β-Lactam Susceptibility and Morphogenesis in Acinetobacter Baumannii. mBio 2021. https://doi.org/10.1128/mBio.02786-21.
138	Proteobacteria	Acinetobacter	baylyi	ADP1	Chemical production potential, natural high transformability	CRISPRi	Sp dCas9	No	Tool development	Constitutive system on single plasmid (cloning scheme allows for easy replacement with promoters of choice); tool developed to target insertion sequences of mobile genetic elements to decrease mutation rates; reported growth toxicity with introduction of plasmid	Geng, P.; Leonard, S. P.; Mishler, D. M.; Barrick, J. E. Synthetic Genome Defenses against Selfish DNA Elements Stabilize Engineered Bacteria against Evolutionary Failure. ACS Synth. Biol. 2019, 8 (3), 521–531. https://doi.org/10.1021/acssynbio.8b00426.
142	Proteobacteria	Aeromonas	hydrophila	ATCC 7966	Bioremediation of pollutants, diverse carbon utilization for chemical production, bioresearch (exoelectrogen with potential for integration with electronics)	CRISPRi	Sp dCas9	No	Tool development, mapping gene function	Inducible system on single plasmid; characterized tool by repressing a heterologous gene on a plasmid; demonstrated reversibility of CRISPRi repression; elucidated genotype-phenotype relationships of uncharacterized genes in arsenic detoxification pathway and extracellular electron transfer pathway; demonstrated polar effects of repressing an operon and multiplexed repression	Wu, J.; Cheng, Z.-H.; Min, D.; Cheng, L.; He, R.-L.; Liu, D.-F.; Li, W.-W. CRISPRi System as an Efficient, Simple Platform for Rapid Identification of Genes Involved in Pollutant Transformation by Aeromonas Hydrophila. Environ. Sci. Technol. 2020, 54 (6), 3306–3315. https://doi.org/10.1021/acs.est.9b07191.
143	Proteobacteria	Bartonella	apis	PEB0150	Bee gut microbiome bacteria	CRISPRi	Sp dCas9	No	Tool development	Constitutive system on single plasmid; demonstrated tool by repressing heterologous fluorescent protein on genome; also established a Golden Gate cloning scheme and characterized a set of genetic parts in this strain (and other similar bee gut bacteria)	Leonard, S. P.; Perutka, J.; Powell, J. E.; Geng, P.; Richhart, D. D.; Byrom, M.; Kar, S.; Davies, B. W.; Ellington, A. D.; Moran, N. A.; Barrick, J. E. Genetic Engineering of Bee Gut Microbiome Bacteria with a Toolkit for Modular Assembly of Broad-Host-Range Plasmids. ACS Synth. Biol. 2018, 7 (5), 1279–1290. https://doi.org/10.1021/acssynbio.7b00399.
144	Proteobacteria	Burkholderia	cenocepacia	K56–2	Pathogen	CRISPRi	Sp dCas9	No	Tool development	Inducible system on chromosome (dCas9) and plasmid (sgRNA); no growth toxicity upon induction if not overexpressed, but growth toxicity observed if dCas9 overexpressed; reported minimal leakiness; demonstrated tool by targeting several native genes on chromosome; observed persistent repression in non-dividing cells; different strains showed different amounts of repression	Hogan, A. M.; Rahman, A. S. M. Z.; Lightly, T. J.; Cardona, S. T. A Broad-Host-Range CRISPRi Toolkit for Silencing Gene Expression in Burkholderia. ACS Synth. Biol. 2019, 8 (10), 2372–2384. https://doi.org/10.1021/acssynbio.9b00232.
144	Proteobacteria	Burkholderia	multivorans	ATCC 17616	Pathogen	CRISPRi	Sp dCas9	No	Tool development	Inducible system on chromosome (dCas9) and plasmid (sgRNA); no growth toxicity upon induction if not overexpressed, but growth toxicity observed if dCas9 overexpressed; reported minimal leakiness; demonstrated tool by targeting several native genes on chromosome; observed persistent repression in non-dividing cells; different strains showed different amounts of repression	Hogan, A. M.; Rahman, A. S. M. Z.; Lightly, T. J.; Cardona, S. T. A Broad-Host-Range CRISPRi Toolkit for Silencing Gene Expression in Burkholderia. ACS Synth. Biol. 2019, 8 (10), 2372–2384. https://doi.org/10.1021/acssynbio.9b00232.
144	Proteobacteria	Burkholderia	thailandensis	E264	Pathogen model	CRISPRi	Sp dCas9	No	Tool development	Inducible system on chromosome (dCas9) and plasmid (sgRNA); no growth toxicity upon induction if not overexpressed, but growth toxicity observed if dCas9 overexpressed; reported minimal leakiness; demonstrated tool by targeting several native genes on chromosome; observed persistent repression in non-dividing cells; different strains showed different amounts of repression	Hogan, A. M.; Rahman, A. S. M. Z.; Lightly, T. J.; Cardona, S. T. A Broad-Host-Range CRISPRi Toolkit for Silencing Gene Expression in Burkholderia. ACS Synth. Biol. 2019, 8 (10), 2372–2384. https://doi.org/10.1021/acssynbio.9b00232.
147	Proteobacteria	Caulobacter	crescentus	NA1000	Research into bacterial cell cycle, asymmetric cell division, cell differentiation	CRISPRi	Sp dCas9	No	Mapping gene function	Inducible system on chromosome (dCas9) and plasmid (sgRNA); targeted gene that could not be deleted and observed change in phenotype (including mRNA levels to validate repression) to create genotype-phenotype relationship	Werner, J. N.; Shi, H.; Hsin, J.; Huang, K. C.; Gitai, Z.; Klein, E. A. AimB Is a Small Protein Regulator of Cell Size and MreB Assembly. Biophysical Journal 2020, 119 (3), 593–604. https://doi.org/10.1016/j.bpj.2020.04.029.
145	Proteobacteria	Caulobacter	crescentus	CB15N	Research into bacterial cell cycle, asymmetric cell division, cell differentiation	CRISPRi	Sp dCas9 (attempted), Sth3 dCas9, Spa dCas9	No	Tool development	Inducible system on chromosome (dCas9) and plasmid (sgRNA); developed tools with Sth3 dCas9 and Spa dCas9 but did not see repression with Sp dCas9 tool; reported no growth toxicity when dCas9 only induced; tool shows some leakiness; demonstrated tool by repressing known essential and non-essential genes and observing change in phenotypes; demonstrated multiplexed repression	Guzzo, M.; Castro, L. K.; Reisch, C. R.; Guo, M. S.; Laub, M. T. A CRISPR Interference System for Efficient and Rapid Gene Knockdown in Caulobacter Crescentus. mBio 2020. https://doi.org/10.1128/mBio.02415-19.
146	Proteobacteria	Caulobacter	crescentus	CB15N	Research into bacterial cell cycle, asymmetric cell division, cell differentiation	CRISPRi	Sp dCas9	No	Tool development, mapping gene function	Inducible system on chromosome (dCas9) and plasmid (sgRNA); first validated tool by repressing known essential gene and observing phenotype change; used tool to individually repress additional essential genes and observe changes in phenotype(s) to establish genotype-phenotype relationships	Irnov, I.; Wang, Z.; Jannetty, N. D.; Bustamante, J. A.; Rhee, K. Y.; Jacobs-Wagner, C. Crosstalk between the Tricarboxylic Acid Cycle and Peptidoglycan Synthesis in Caulobacter Crescentus through the Homeostatic Control of α-Ketoglutarate. PLOS Genetics 2017, 13 (8), e1006978. https://doi.org/10.1371/journal.pgen.1006978.
148	Proteobacteria	Chromobacterium	violaceum	ATCC 12472	Biorecovery of gold from electronic waste, cyanogen	CRISPRi	Sp dCas9	No	Tool development	Inducible system on single plasmid; demonstrated tool by targeting native genes in operon (may have observed polar effects); data shown may indicate some growth toxicity; also developed synthetic genetic parts for this organsism, which were then used to create the CRISPRi tool	Liow, L. T.; Go, M. K.; Chang, M. W.; Yew, W. S. Toolkit Development for Cyanogenic and Gold Biorecovery Chassis Chromobacterium Violaceum. ACS Synth. Biol. 2020, 9 (4), 953–961. https://doi.org/10.1021/acssynbio.0c00064.
102	Proteobacteria	Enterobacter	cloacae	ATCC 13047	Pathogen	CRISPRi	Sp dCas9	No	Tool development	Inducible system on chromosome; system is conjugated into recipient and integrates into highly conserved region in chromosome; viable for many gammaproteobacteria and Firmicutes; modular construction of tool allows for easy replacement of genetic parts (promoters, ribosome binding sites, dCas proteins; demonstrated tool by repressing heterologous fluorescent protein on chromosome and native genes…	Peters, J. M.; Koo, B.-M.; Patino, R.; Heussler, G. E.; Hearne, C. C.; Qu, J.; Inclan, Y. F.; Hawkins, J. S.; Lu, C. H. S.; Silvis, M. R.; Harden, M. M.; Osadnik, H.; Peters, J. E.; Engel, J. N.; Dutton, R. J.; Grossman, A. D.; Gross, C. A.; Rosenberg, O. S. Enabling Genetic Analysis of Diverse Bacteria with Mobile-CRISPRi. Nat Microbiol 2019, 4 (2), 244–250. https://doi.org/10.1038/s41564-018-03…
149	Proteobacteria	Gluconobacter	oxydans	WSH-003	Chemical production (has incomplete glycolysis and tricarboxylic acid cycle)	CRISPRi	Native Type I-E system	No	Tool development	Hijacked native system with constitutive system from chromosome (Cas proteins) and plasmid (crRNA); demonstrated tool by repressing heterologous fluorescent proteins on plasmids and native genes in metabolic pathway; demonstrated multiplexed repression (plasmid genes); used web tool to uncover CRISPR system and predict PAM sequence	Qin, Z.; Yang, Y.; Yu, S.; Liu, L.; Chen, Y.; Chen, J.; Zhou, J. Repurposing the Endogenous Type I-E CRISPR/Cas System for Gene Repression in Gluconobacter Oxydans WSH-003. ACS Synth. Biol. 2021, 10 (1), 84–93. https://doi.org/10.1021/acssynbio.0c00456.
150	Proteobacteria	Halomonas	sp. TD01	CGMCC 4353	Biodegradable polyester production, halophile	CRISPRi	Sp dCas9	No	Tool development, metabolic engineering	Inducible system on single plasmid; demonstrated tool by targeting native gene, then used for metabolic engineering of two metabolic pathways (one gene per pathway, multiple guides tested per gene. One gene targeted was essential) for polymer production; report no cellular toxicity when targeting non-essential gene	Tao, W.; Lv, L.; Chen, G.-Q. Engineering Halomonas Species TD01 for Enhanced Polyhydroxyalkanoates Synthesis via CRISPRi. Microbial Cell Factories 2017, 16 (1), 48. https://doi.org/10.1186/s12934-017-0655-3.
152	Proteobacteria	Klebsiella	oxytoca	M5A1	Pathogen	CRISPRi and CRISPRa	Sp dCas9 and CasTA2.1 (Sp dCas9-AsiA v2.1)	No	Tool development	Inducible system on two plasmids (one component on each plasmid); demonstrated CRISPRi by targeting heterologous fluorescent protein on plasmid using dCas9 and CRISPRa by targeting heterologous fluorescent protein on plasmid using CasTA2.1; tool was developed and thoroughly characterized originally in E. coli, including screening different activation factors fused to dCas9, determining design rul…	Ho, H.-I.; Fang, J.; Cheung, J.; Wang, H. Programmable CRISPR-Cas Transcriptional Activation in Bacteria. Molecular Systems Biology 2020, 16 (7), e9427. https://doi.org/10.15252/msb.20199427.
102	Proteobacteria	Klebsiella	pneumoniae	KPPR1	Pathogen	CRISPRi	Sp dCas9	No	Tool development	Inducible system on chromosome; system is conjugated into recipient and integrates into highly conserved region in chromosome; viable for many gammaproteobacteria and Firmicutes; modular construction of tool allows for easy replacement of genetic parts (promoters, ribosome binding sites, dCas proteins; demonstrated tool by repressing heterologous fluorescent protein on chromosome and native genes…	Peters, J. M.; Koo, B.-M.; Patino, R.; Heussler, G. E.; Hearne, C. C.; Qu, J.; Inclan, Y. F.; Hawkins, J. S.; Lu, C. H. S.; Silvis, M. R.; Harden, M. M.; Osadnik, H.; Peters, J. E.; Engel, J. N.; Dutton, R. J.; Grossman, A. D.; Gross, C. A.; Rosenberg, O. S. Enabling Genetic Analysis of Diverse Bacteria with Mobile-CRISPRi. Nat Microbiol 2019, 4 (2), 244–250. https://doi.org/10.1038/s41564-018-03…
153	Proteobacteria	Klebsiella	pneumoniae	DSM 2026	Pathogen, biofuel production	CRISPRi	Sp dCas9	No	Tool development, metabolic engineering	Inducible system on single plasmid; reported growth toxicity (slower growth, longer lag phase, and lower final cell density) for some sgRNA designs; metabolic engineering of lactic acid pathway via repression of single and multiple native genes	Wang, J.; Zhao, P.; Li, Y.; Xu, L.; Tian, P. Engineering CRISPR Interference System in Klebsiella Pneumoniae for Attenuating Lactic Acid Synthesis. Microbial Cell Factories 2018, 17 (1), 56. https://doi.org/10.1186/s12934-018-0903-1.
154	Proteobacteria	Klebsiella	pneumoniae	KLA (derivative of 13)	Pathogen, biofuel production	CRISPRi	Sp dCas9	No	Metabolic engineering	Inducible system on single plasmid; rationally chose gene targets to increase biofuel production from metabolics results of wildtype and engineered strains under production conditions; repressed these gene targets and measured phenotype changes (mRNA levels, intracellular amino acid levels, biofuel yields, growth) to show that repressing select genes could increase product yield	Wang, M.; Liu, L.; Fan, L.; Tan, T. CRISPRi Based System for Enhancing 1-Butanol Production in Engineered Klebsiella Pneumoniae. Process Biochemistry 2017, 56, 139–146. https://doi.org/10.1016/j.procbio.2017.02.013.
102	Proteobacteria	Klebsiella	aerogenes	ATCC 13048	Pathogen, chemical production	CRISPRi	Sp dCas9	No	Tool development	Inducible system on chromosome; system is conjugated into recipient and integrates into highly conserved region in chromosome; viable for many gammaproteobacteria and Firmicutes; modular construction of tool allows for easy replacement of genetic parts (promoters, ribosome binding sites, dCas proteins; demonstrated tool by repressing heterologous fluorescent protein on chromosome and native genes…	Peters, J. M.; Koo, B.-M.; Patino, R.; Heussler, G. E.; Hearne, C. C.; Qu, J.; Inclan, Y. F.; Hawkins, J. S.; Lu, C. H. S.; Silvis, M. R.; Harden, M. M.; Osadnik, H.; Peters, J. E.; Engel, J. N.; Dutton, R. J.; Grossman, A. D.; Gross, C. A.; Rosenberg, O. S. Enabling Genetic Analysis of Diverse Bacteria with Mobile-CRISPRi. Nat Microbiol 2019, 4 (2), 244–250. https://doi.org/10.1038/s41564-018-03…
151	Proteobacteria	Klebsiella	oxytoca	M5a1	Pathogen	CRISPRa	Sp dxCas9 (Sp dCas9 with sgRNA that binds sigma 54 activator)	No	Tool development	Inducible system on two plasmids (dCas9 and activator domain on one plasmid, sgRNA + aptamers on another plasmid); CRISPRa system developed by using an engineered sigma 54 promoter system where the sgRNA contains two BoxB aptamers to recruit activator domains PspF fused to the cognate peptide sequence to bind BoxB. The sgRNA+BoxB-dCas9 complex is then guided by the sgRNA to the appropriate Upstre…	Liu, Y.; Wan, X.; Wang, B. Engineered CRISPRa Enables Programmable Eukaryote-like Gene Activation in Bacteria. Nat Commun 2019, 10 (1), 3693. https://doi.org/10.1038/s41467-019-11479-0.
155	Proteobacteria	Komagataeibacter	hansenii	ATCC 53582	Cellulose production, chemical production in food industry	CRISPRi	Sp dCas9	No	Tool development	Constitutive system on single plasmid; demonstrated tool by repressing native cellulose production gene and measuring resulting phenotype (change in cellulose production); also created an expansive synthetic genetic parts toolbox for Acetobacteraceae and demonstrated toolbox with simple metabolic engineering and developing the CRISPRi tool	Teh, M. Y.; Ooi, K. H.; Danny Teo, S. X.; Bin Mansoor, M. E.; Shaun Lim, W. Z.; Tan, M. H. An Expanded Synthetic Biology Toolkit for Gene Expression Control in Acetobacteraceae. ACS Synth. Biol. 2019, 8 (4), 708–723. https://doi.org/10.1021/acssynbio.8b00168.
156	Proteobacteria	Komagataeibacter	xylinus	CMCC 2955	Cellulose production, chemical production in food industry	CRISPRi	Sp dCas9	No	Tool development, mapping gene function, metabolic engineering	Constitutive system on single plamsid; targeted a key gene in cellulose production pathway that was found during transcriptomics analysis to establish genotype-phenotype relationships between this gene's expression and resulting cellulose phenotype (yield and properties); demonstrated tool with repression of various native genes prior to repression experiments	Huang, L.-H.; Liu, Q.-J.; Sun, X.-W.; Li, X.-J.; Liu, M.; Jia, S.-R.; Xie, Y.-Y.; Zhong, C. Tailoring Bacterial Cellulose Structure through CRISPR Interference-Mediated Downregulation of GalU in Komagataeibacter Xylinus CGMCC 2955. Biotechnology and Bioengineering 2020, 117 (7), 2165–2176. https://doi.org/10.1002/bit.27351.
157	Proteobacteria	Legionella	pneumophila	Philadelphia-1 Lp02	Pathogen	CRISPRi	Sp dCas9	No	Tool development, mapping gene function	Inducible system on chromosome (dCas9) and plasmid (crRNA array and tracRNA); demonstrated tool by targeting various native genes (individually and multiplexed with up to 10 targets) and measuring changes in phenotypes in liquid culture and intracellular infection environment; investigated effects of position and surrounding sequences in crRNA array; found that a boxA sequence upstream of crRNA a…	Ellis, N. A.; Kim, B.; Tung, J.; Machner, M. P. A Multiplex CRISPR Interference Tool for Virulence Gene Interrogation in Legionella Pneumophila. Commun Biol 2021, 4 (1), 1–13. https://doi.org/10.1038/s42003-021-01672-7.
158	Proteobacteria	Lysobacter	enzymogenes	OH11	Natural production of bioactive chemicals, including drugs, antibiotics, and antimicrobials	CRISPRa	Sp dCas9-omega	No	Tool development, metabolic engineering	Constitutive system on single plasmid (with crRNA and tracRNA); demonstrated tool by targeting natural operon and measuring resulting change in mRNA levels; reported slight growth toxicity (slower growth rate, lower final cell density) for most strains and one strain with very little growth; used CRISPRa tool on engineered strain to increase expression of target gene to increase yield of desired …	Yu, L.; Su, W.; Fey, P. D.; Liu, F.; Du, L. Yield Improvement of the Anti-MRSA Antibiotics WAP-8294A by CRISPR/DCas9 Combined with Refactoring Self-Protection Genes in Lysobacter Enzymogenes OH11. ACS Synth. Biol. 2018, 7 (1), 258–266. https://doi.org/10.1021/acssynbio.7b00293.
159	Proteobacteria	Methylorubrum	extorquens	AM1	Chemical production from methanol, unknown and potentially bioactive secondary metabolites	CRISPRi	Sp dCas9	No	Tool development, mapping gene function, metabolic engineering	Constitutive system on single plasmid; demonstrated tool by repressing native and heterologous genes on chromosome; used small libraries to establish genotype-phenotype relationships for putative genes in metabolic pathway; demonstrated tool with small metabolic engineering of carotenoid pathway	Mo, X.-H.; Zhang, H.; Wang, T.-M.; Zhang, C.; Zhang, C.; Xing, X.-H.; Yang, S. Establishment of CRISPR Interference in Methylorubrum Extorquens and Application of Rapidly Mining a New Phytoene Desaturase Involved in Carotenoid Biosynthesis. Appl Microbiol Biotechnol 2020, 104 (10), 4515–4532. https://doi.org/10.1007/s00253-020-10543-w.
160	Proteobacteria	Myxococcus	xanthus	ZE9 (DZ2 derivative)	Production of bioactive secondary metabolites, such as anti-cancer drugs	CRISPRa	Sp dCas9-omega (and other fusions)	No	Tool development, mapping gene function, metabolic engineering	Constitutive or inducible system on chromosome (dCas9) and plasmid (sgRNA); codon-optimized dCas9 and used native transcription activators for fusions (including omega subunit); demonstrated tool on heterologous biosynthetic gene cluster pathway introduced on chromosome to increase yield of desired product; also tested gene activation by fusing dCas9 to other activator domains (alpha RNAP subunit…	Peng, R.; Wang, Y.; Feng, W.; Yue, X.; Chen, J.; Hu, X.; Li, Z.; Sheng, D.; Zhang, Y.; Li, Y. CRISPR/DCas9-Mediated Transcriptional Improvement of the Biosynthetic Gene Cluster for the Epothilone Production in Myxococcus Xanthus. Microbial Cell Factories 2018, 17 (1), 15. https://doi.org/10.1186/s12934-018-0867-1.
161	Proteobacteria	Myxococcus	xanthus	ZE9, ZE5, ZE10 (all DZ2 derivatives)	Production of bioactive secondary metabolites, such as anti-cancer drugs	CRISPRa	Sp dCas9-omega	No	Tool development, mapping gene function, metabolic engineering	Inducible system on chromosome (dCas9) and plasmid (sgRNA); reported little growth toxicity upon induction of tool; activated weaker internal reporters to increase yield of desired product from heterologous biosynthetic gene cluster, including multiplexed activation to increase yield; demonstrated that weaker promoters showed greater fold-activation and strains with lower base yield showed greate…	Wang, Y.; Yue, X.; Yuan, S.; Hong, Y.; Hu, W.; Li, Y. Internal Promoters and Their Effects on the Transcription of Operon Genes for Epothilone Production in Myxococcus Xanthus. Frontiers in Bioengineering and Biotechnology 2021, 9.
162	Proteobacteria	Photorhabdus	luminescens	laumondii TT01	Production of bioactive secondary metabolites (new therapeutics, insecticides)	CRISPRa	Sp dCas9-omega	No	Tool development, mapping gene function	Constitutive system on chromosome; uses an engineering recombinase system (CRAGE) to integrate tool into genome; uses Sp dCas9 fused to RNAP omega subunit to induce expression of target gene; investigated 10 biosynthetic gene clusters (including an uncharacterized one) to activate expression under different conditions to characterize metabolites; showed activation of silent gene clusters	Ke, J.; Robinson, D.; Wu, Z.-Y.; Kuftin, A.; Louie, K.; Kosina, S.; Northen, T.; Cheng, J.-F.; Yoshikuni, Y. CRAGE-CRISPR Facilitates Rapid Activation of Secondary Metabolite Biosynthetic Gene Clusters in Bacteria. Cell Chemical Biology 2021. https://doi.org/10.1016/j.chembiol.2021.08.009.
102	Proteobacteria	Proteus	mirabilis	HI4320	Pathogen	CRISPRi	Sp dCas9	No	Tool development	Inducible system on chromosome; system is conjugated into recipient and integrates into highly conserved region in chromosome; viable for many gammaproteobacteria and Firmicutes; modular construction of tool allows for easy replacement of genetic parts (promoters, ribosome binding sites, dCas proteins; demonstrated tool by repressing heterologous fluorescent protein on chromosome and native genes…	Peters, J. M.; Koo, B.-M.; Patino, R.; Heussler, G. E.; Hearne, C. C.; Qu, J.; Inclan, Y. F.; Hawkins, J. S.; Lu, C. H. S.; Silvis, M. R.; Harden, M. M.; Osadnik, H.; Peters, J. E.; Engel, J. N.; Dutton, R. J.; Grossman, A. D.; Gross, C. A.; Rosenberg, O. S. Enabling Genetic Analysis of Diverse Bacteria with Mobile-CRISPRi. Nat Microbiol 2019, 4 (2), 244–250. https://doi.org/10.1038/s41564-018-03…
102	Proteobacteria	Pseudomonas	aeruginosa	UCBPP-PA14	Pathogen	CRISPRi	Sp dCas9	No	Tool development	Inducible system on chromosome; system is conjugated into recipient and integrates into highly conserved region in chromosome; viable for many gammaproteobacteria and Firmicutes; modular construction of tool allows for easy replacement of genetic parts (promoters, ribosome binding sites, dCas proteins; demonstrated tool by repressing heterologous fluorescent protein on chromosome and native genes…	Peters, J. M.; Koo, B.-M.; Patino, R.; Heussler, G. E.; Hearne, C. C.; Qu, J.; Inclan, Y. F.; Hawkins, J. S.; Lu, C. H. S.; Silvis, M. R.; Harden, M. M.; Osadnik, H.; Peters, J. E.; Engel, J. N.; Dutton, R. J.; Grossman, A. D.; Gross, C. A.; Rosenberg, O. S. Enabling Genetic Analysis of Diverse Bacteria with Mobile-CRISPRi. Nat Microbiol 2019, 4 (2), 244–250. https://doi.org/10.1038/s41564-018-03…
166	Proteobacteria	Pseudomonas	aeruginosa	PAO1	Pathogen	CRISPRi	Spa dCas9	No	Tool development	Inducible system on chromosome (dCas9) and plasmid (sgRNA); reported minimal growth toxicity with full dCas9 induction in P. auregenosa and no toxicity in other strains; demonstrated tool by targeting homologous and heterologous genes in all strains (essential and non-essential genes); demonstrated multiplexed repression in P. putida	Tan, S. Z.; Reisch, C. R.; Prather, K. L. J. A Robust CRISPR Interference Gene Repression System in Pseudomonas. Journal of Bacteriology 2018. https://doi.org/10.1128/JB.00575-17.
175	Proteobacteria	Pseudomonas	aeruginosa	PA103, PAK	Pathogen	CRISPRi	Spa dCas9	No	Mapping gene function	Inducible system on chromosome (dCas9) and plasmid (sgRNA); used tool to repress native essential genes to elucidate their function in a regulatory network (along with other genetic analysis techniques)	McMackin, E. A. W.; Marsden, A. E.; Yahr, T. L. H-NS Family Members MvaT and MvaU Regulate the Pseudomonas Aeruginosa Type III Secretion System. Journal of Bacteriology 2019. https://doi.org/10.1128/JB.00054-19.
176	Proteobacteria	Pseudomonas	aeruginosa	PAO1, PAK	Pathogen	CRISPRi	Sp dCas9	No	Tool development, mapping gene function	Inducible system on single plasmid; tool shows some leakiness; demonstrated tool by repressing essential transcription factor gene and measuring resulting genome-wide mRNA levels, finding known and novel regulated genes	Xiang, L.; Qi, F.; Jiang, L.; Tan, J.; Deng, C.; Wei, Z.; Jin, S.; Huang, G. CRISPR-DCas9-Mediated Knockdown of PrtR, an Essential Gene in Pseudomonas Aeruginosa. Letters in Applied Microbiology 2020, 71 (4), 386–393. https://doi.org/10.1111/lam.13337.
177	Proteobacteria	Pseudomonas	aeruginosa	PAO1	Pathogen	CRISPRi	Sp dCas9	No	Tool development, mapping gene function	Inducible system on both chromosome (dCas9) and plasmid (sgRNA); reported no growth toxicity when expressing tool to target either non-essential gene or without sgRNA; used tool to characterize function of several essential genes	Stolle, A.-S.; Meader, B. T.; Toska, J.; Mekalanos, J. J. Endogenous Membrane Stress Induces T6SS Activity in Pseudomonas Aeruginosa. PNAS 2021, 118 (1). https://doi.org/10.1073/pnas.2018365118.
178	Proteobacteria	Pseudomonas	aeruginosa	PA14	Pathogen	CRISPRi	Sp dCas9, Sth1 dCas9	No	Tool development, mapping gene function	Inducible or constitutive system on chromosome; initially inducible system, then used promoter library to tune consitutive system for Sp dCas9; toxicity reported with overexpression of either dCas9 variant (slower growth, lower final cell density); demonstrated knockdown of native gene before using in infection model	Qu, J.; Prasad, N. K.; Yu, M. A.; Chen, S.; Lyden, A.; Herrera, N.; Silvis, M. R.; Crawford, E.; Looney, M. R.; Peters, J. M.; Rosenberg, O. S. Modulating Pathogenesis with Mobile-CRISPRi. Journal of Bacteriology 2019. https://doi.org/10.1128/JB.00304-19.
179	Proteobacteria	Pseudomonas	aeruginosa	PAO1, PA27853deltaacrIF, PA153301, PA154197deltacas2-3	Pathogen	CRISPRi	Type I-F system from P. aeruginosa PA154197	No	Tool development	Constitutive system (using native and synthetic promoters) on chromosome; found chromosomal integration to be more stable than plasmid expression; demonstrated tool with repression of native gene; also developed integrative tools for active CRISPR system for genome editing; system is transferable to other Pseudomonas hosts	Xu, Z.; Li, Y.; Cao, H.; Si, M.; Zhang, G.; Woo, P. C. Y.; Yan, A. A Transferrable and Integrative Type I-F Cascade for Heterologous Genome Editing and Transcription Modulation. Nucleic Acids Research 2021, 49 (16), e94. https://doi.org/10.1093/nar/gkab521.
166	Proteobacteria	Pseudomonas	fluorescens	SBW25	Rhizobacterium, plant symbiote	CRISPRi	Spa dCas9	No	Tool development	Inducible system on chromosome (dCas9) and plasmid (sgRNA); reported minimal growth toxicity with full dCas9 induction in P. auregenosa and no toxicity in other strains; demonstrated tool by targeting homologous and heterologous genes in all strains (essential and non-essential genes); demonstrated multiplexed repression in P. putida	Tan, S. Z.; Reisch, C. R.; Prather, K. L. J. A Robust CRISPR Interference Gene Repression System in Pseudomonas. Journal of Bacteriology 2018. https://doi.org/10.1128/JB.00575-17.
169	Proteobacteria	Pseudomonas	fluorescens	SBW25, WH6, PF0-1	Rhizobacterium, plant symbiote	CRISPRi	Sp dCas9	No	Tool development, mapping gene function	Inducible system on two plasmids (one component on each plasmid); target heterologous and native genes on genome to demonstrate tool; investigated select genes to establish genotype-phenotype relationship for biofilm formation genes; reported leaky expression of tool	Noirot-Gros, M.-F.; Forrester, S.; Malato, G.; Larsen, P. E.; Noirot, P. CRISPR Interference to Interrogate Genes That Control Biofilm Formation in Pseudomonas Fluorescens. Sci Rep 2019, 9 (1), 15954. https://doi.org/10.1038/s41598-019-52400-5.
163	Proteobacteria	Pseudomonas	putida	KT2440	Bioremediation, biocatalysis, chemical production	CRISPRi and CRISPRa	Sp dCas9 + sgRNA with MS2 hairpin to bind MCP-SoxS activator	No	Tool development, metabolic engineering	inducible and constitutive systems with variable locations for CRISPRa expression (best was with genome intregration of dCas9 and MCP-SoxS); SoxS activation system; showed simultaneous repression and activation; activated endogenous promoters; investigated design rules for CRISPRa, including multiplexing and genomic repression by targeting coding sequence; demonstrated metabolic engineering for h…	Kiattisewee, C.; Dong, C.; Fontana, J.; Sugianto, W.; Peralta-Yahya, P.; Carothers, J. M.; Zalatan, J. G. Portable Bacterial CRISPR Transcriptional Activation Enables Metabolic Engineering in Pseudomonas Putida. Metabolic Engineering 2021, 66, 283–295. https://doi.org/10.1016/j.ymben.2021.04.002.
164	Proteobacteria	Pseudomonas	putida	KT2440	Bioremediation, biocatalysis, chemical production (strain engineered for chemical production)	CRISPRi	Fn dCas12a	No	Metabolic engineering	Constitutive system on single plasmid, with an array of 14 gRNA (each with own promoter-terminator pairs); metabolic modeling and CRISRPi experiments for targeting 14 genes, including heterologous genes integrated into genome; plasmid showed stability over 6 days	Banerjee, D.; Eng, T.; Lau, A. K.; Sasaki, Y.; Wang, B.; Chen, Y.; Prahl, J.-P.; Singan, V. R.; Herbert, R. A.; Liu, Y.; Tanjore, D.; Petzold, C. J.; Keasling, J. D.; Mukhopadhyay, A. Genome-Scale Metabolic Rewiring Improves Titers Rates and Yields of the Non-Native Product Indigoidine at Scale. Nat Commun 2020, 11 (1), 5385. https://doi.org/10.1038/s41467-020-19171-4.
165	Proteobacteria	Pseudomonas	putida	KT2440	Bioremediation, biocatalysis, chemical production (strain engineered for chemical production)	CRISPRi	Fn dCas12a	No	Metabolic engineering	Constitutive system on single plasmid, with an array of 14 gRNA (each with own promoter-terminator pairs); used carbon flux model of engineered and wildtype strains to rationally choose additional gene deletion targets for deletions to redirect carbon flux towards desired production production; tunes RBS for Fn dCas12a to increase repression efficiency, which increased yield moderately; additiona…	Czajka, J. J.; Banerjee, D.; Eng, T.; Menasalvas, J.; Yan, C.; Munoz, N. M.; Poirier, B. C.; Kim, Y.-M.; Baker, S. E.; Tang, Y. J.; Mukhopadhyay, A. Optimizing a High Performing Multiplex-CRISPRi P. Putida Strain with Integrated Metabolomics and 13C-Metabolic Flux Analyses. bioRxiv December 23, 2021, p 2021.12.23.473729. https://doi.org/10.1101/2021.12.23.473729.
166	Proteobacteria	Pseudomonas	putida	KT2440	Bioremediation, biocatalysis, chemical production	CRISPRi	Spa dCas9	No	Tool development	Inducible system on chromosome (dCas9) and plasmid (sgRNA); reported minimal growth toxicity with full dCas9 induction in P. auregenosa and no toxicity in other strains; demonstrated tool by targeting homologous and heterologous genes in all strains (essential and non-essential genes); demonstrated multiplexed repression in P. putida	Tan, S. Z.; Reisch, C. R.; Prather, K. L. J. A Robust CRISPR Interference Gene Repression System in Pseudomonas. Journal of Bacteriology 2018. https://doi.org/10.1128/JB.00575-17.
167	Proteobacteria	Pseudomonas	putida	KT2440	Bioremediation, biocatalysis, chemical production	CRISPRi	Spa dCas9	No	Tool development, mapping gene function	Inducible system on single plasmid; little leakiness due to two inducible promoters; demonstrated tool by targeting essential genes and measuring resulting growth rates to establish genotype-phenotype relationships; reported little to no growth toxicity introduction of dCas9 plasmid without sgRNA	Gauttam, R.; Mukhopadhyay, A.; Simmons, B. A.; Singer, S. W. Development of Dual-Inducible Duet-Expression Vectors for Tunable Gene Expression Control and CRISPR Interference-Based Gene Repression in Pseudomonas Putida KT2440. Microbial Biotechnology 2021, 14 (6), 2659–2678. https://doi.org/10.1111/1751-7915.13832.
168	Proteobacteria	Pseudomonas	putida	KT2440	Bioremediation, biocatalysis, chemical production	CRISPRi	Sp dCas9	No	Tool development	Inducible system on two plasmids (one component on each plasmid); tested for toxicity but did not find it (transformation efficiency)	Sun, J.; Wang, Q.; Jiang, Y.; Wen, Z.; Yang, L.; Wu, J.; Yang, S. Genome Editing and Transcriptional Repression in Pseudomonas Putida KT2440 via the Type II CRISPR System. Microb Cell Fact 2018, 17 (1), 41. https://doi.org/10.1186/s12934-018-0887-x.
170	Proteobacteria	Pseudomonas	putida	KT2440, EM383 (reduced genome KT2440)	Bioremediation, biocatalysis, chemical production	CRISPRi	Sp dCas9	No	Tool development (protocols and workflows)	Inducible system on single plasmid with either sgRNA or crRNA array + tracrRNA expression; demonstrated multiplexing; investigated stability over time and found greater stability in EM383 strain (reduced genome, including recA (-))	Batianis, C.; Kozaeva, E.; Damalas, S. G.; Martín-Pascual, M.; Volke, D. C.; Nikel, P. I.; Martins dos Santos, V. A. P. An Expanded CRISPRi Toolbox for Tunable Control of Gene Expression in Pseudomonas Putida. Microbial Biotechnology 2020, 13 (2), 368–385. https://doi.org/10.1111/1751-7915.13533.
171	Proteobacteria	Pseudomonas	putida	KT2440	Bioremediation, biocatalysis, chemical production	CRISPRi	Sp dCas9	No	Tool development (protocols and workflows), metabolic engineering	Inducible system on single plasmid; characterized tool by repression of GFP on plasmid and chromosomal gene; metabolic engineering of heterologous genes expressed on a plasmid	Kim, S. K.; Yoon, P. K.; Kim, S.-J.; Woo, S.-G.; Rha, E.; Lee, H.; Yeom, S.-J.; Kim, H.; Lee, D.-H.; Lee, S.-G. CRISPR Interference-Mediated Gene Regulation in Pseudomonas Putida KT2440. Microbial Biotechnology 2020, 13 (1), 210–221. https://doi.org/10.1111/1751-7915.13382.
172	Proteobacteria	Pseudomonas	putida	SEM1.3 (derivative of EM42, which is reduced genome derivative of KT2440)	Bioremediation, biocatalysis, chemical production	CRISPRi	Sp dCas9	No	Metabolic engineering	Inducible system on single plasmid with sgRNA; used metabolic models and CRISPRi experiments, including multiplex targeting of genomic genes	Kozaeva, E.; Volkova, S.; Matos, M. R. A.; Mezzina, M. P.; Wulff, T.; Volke, D. C.; Nielsen, L. K.; Nikel, P. I. Model-Guided Dynamic Control of Essential Metabolic Nodes Boosts Acetyl-Coenzyme A–Dependent Bioproduction in Rewired Pseudomonas Putida. Metabolic Engineering 2021, 67, 373–386. https://doi.org/10.1016/j.ymben.2021.07.014.
173	Proteobacteria	Pseudomonas	putida	KT2440	Bioremediation, biocatalysis, chemical production	CRISPRi	Sp dCas9	No	Metabolic engineering	Probably constitutive system on single plasmid; targeted gene in metabolic pathway to increase yield of desired product (protocatechuic acid), among other metabolic engineering techniques to explore increasing yield; observed growth toxicity (slower growth rate, lower final cell density) with repression of target under growth conditions	Li, J.; Ye, B.-C. Metabolic Engineering of Pseudomonas Putida KT2440 for High-Yield Production of Protocatechuic Acid. Bioresource Technology 2021, 319, 124239. https://doi.org/10.1016/j.biortech.2020.124239.
174	Proteobacteria	Pseudomonas	putida	KT2440	Bioremediation, biocatalysis, chemical production	CRISPRi	Sp dCas9	No	Transcriptional regulatory network	Inducible system on single plasmid (inducible via heterologous quorum sensing system); targeted essential gene on genome to slow/stop growth once higher cell density was reached; demonstrated in pure culture and in consortia with E. coli strain; may be useful for redirecting carbon flux for metabolic engineering	Liu, Y.; Chen, J.; Crisante, D.; Jaramillo Lopez, J. M.; Mahadevan, R. Dynamic Cell Programming with Quorum Sensing-Controlled CRISPRi Circuit. ACS Synth. Biol. 2020, 9 (6), 1284–1291. https://doi.org/10.1021/acssynbio.0c00148.
180	Proteobacteria	Rhodobacter	capsulatus	SB1003	Chemical production through photosynthesis, nitrogen fixation	CRISPRi	Fn dCas12a	No	Tool development	Consitutive system on single plasmid; demonstrated tool by repressing heterologous genes on chromosome and measuring change in phenotypes; demonstrated multiplex repression; also created and demonstrated genome editing tool	Zhang, Y.; Yuan, J. CRISPR/Cas12a-Mediated Genome Engineering in the Photosynthetic Bacterium Rhodobacter Capsulatus. Microbial Biotechnology 2021, 14 (6), 2700–2710. https://doi.org/10.1111/1751-7915.13805.
102	Proteobacteria	Salmonella	enterica	14028s	Pathogen	CRISPRi	Sp dCas9	No	Tool development	Inducible system on chromosome; system is conjugated into recipient and integrates into highly conserved region in chromosome; viable for many gammaproteobacteria and Firmicutes; modular construction of tool allows for easy replacement of genetic parts (promoters, ribosome binding sites, dCas proteins; demonstrated tool by repressing heterologous fluorescent protein on chromosome and native genes…	Peters, J. M.; Koo, B.-M.; Patino, R.; Heussler, G. E.; Hearne, C. C.; Qu, J.; Inclan, Y. F.; Hawkins, J. S.; Lu, C. H. S.; Silvis, M. R.; Harden, M. M.; Osadnik, H.; Peters, J. E.; Engel, J. N.; Dutton, R. J.; Grossman, A. D.; Gross, C. A.; Rosenberg, O. S. Enabling Genetic Analysis of Diverse Bacteria with Mobile-CRISPRi. Nat Microbiol 2019, 4 (2), 244–250. https://doi.org/10.1038/s41564-018-03…
152	Proteobacteria	Salmonella	enterica	Servovar Typhi Ty2	Pathogen	CRISPRi and CRISPRa	Sp dCas9 and CasTA2.1 (Sp dCas9-AsiA v2.1)	No	Tool development	Inducible system on two plasmids (one component on each plasmid); demonstrated CRISPRi by targeting heterologous fluorescent protein on plasmid using dCas9 and CRISPRa by targeting heterologous fluorescent protein on plasmid using CasTA2.1; tool was developed and thoroughly characterized originally in E. coli, including screening different activation factors fused to dCas9, determining design rul…	Ho, H.-I.; Fang, J.; Cheung, J.; Wang, H. Programmable CRISPR-Cas Transcriptional Activation in Bacteria. Molecular Systems Biology 2020, 16 (7), e9427. https://doi.org/10.15252/msb.20199427.
181	Proteobacteria	Salmonella	enterica	Serovar Typhimurium LT2	Pathogen	CRISPRi and CRISPRa	Sp dCas9-omega	No	Tool development, transcriptional regulatory network	Inducible system on two plasmids (one component each plasmid); CRISPRa using the dCas9-RNAP omega subunit fusion; tested repression of genomic gene (soxS) by targeting coding sequence and activation of fluorescent reporter by targeting near promoter after electric charge applied	Bhokisham, N.; VanArsdale, E.; Stephens, K. T.; Hauk, P.; Payne, G. F.; Bentley, W. E. A Redox-Based Electrogenetic CRISPR System to Connect with and Control Biological Information Networks. Nat Commun 2020, 11 (1), 2427. https://doi.org/10.1038/s41467-020-16249-x.
182	Proteobacteria	Salmonella	enterica	Serovar Typhimurium LT2 DA6192	Pathogen	CRISPRi	E. coli Type I-E CASCADE system (without Cas3 nuclease)	No	Tool development	Inducible system on two plasmids (one component each plasmid); tested system by targeting fluorescent reporter gene on plasmid	Rath, D.; Amlinger, L.; Hoekzema, M.; Devulapally, P. R.; Lundgren, M. Efficient Programmable Gene Silencing by Cascade. Nucleic Acids Research 2015, 43 (1), 237–246. https://doi.org/10.1093/nar/gku1257.
183	Proteobacteria	Shewanella	oneidensis	MR-1	Bioresearch (exoelectrogen with potential for integration with electronics), chemical production (bioactive chemicals)	CRISPRi	As dCas12a	No	Tool development, mapping gene function	Inducible system on two plasmids (one component on each plasmid); demonstrated tool by targeting heterologous operon on chromosome; reported polar and reverse polar effects of targeting operon; used tool to screen putative extracellular electron transfer genes to establish genotype-phenotype relationships, including changes in biodegradation of two pollutants	Li, J.; Tang, Q.; Li, Y.; Fan, Y.-Y.; Li, F.-H.; Wu, J.-H.; Min, D.; Li, W.-W.; Lam, P. K. S.; Yu, H.-Q. Rediverting Electron Flux with an Engineered CRISPR-DdAsCpf1 System to Enhance the Pollutant Degradation Capacity of Shewanella Oneidensis. Environ. Sci. Technol. 2020, 54 (6), 3599–3608. https://doi.org/10.1021/acs.est.9b06378.
184	Proteobacteria	Shewanella	oneidensis	MR-1	Bioresearch (exoelectrogen with potential for integration with electronics), chemical production (bioactive chemicals)	CRISPRi	Sp dCas9	No	Tool development	Inducible system on single plasmid; demonstrated tool with repression of heterologous gene on plasmid and native extracellular electron transfer and biofilm formation genes; combined with silencing RNA for repression of native gene at transcriptional and translational levels	Cao, Y.; Li, X.; Li, F.; Song, H. CRISPRi–SRNA: Transcriptional–Translational Regulation of Extracellular Electron Transfer in Shewanella Oneidensis. ACS Synth. Biol. 2017, 6 (9), 1679–1690. https://doi.org/10.1021/acssynbio.6b00374.
185	Proteobacteria	Shewanella	oneidensis	MR-1	Bioresearch (exoelectrogen with potential for integration with electronics), chemical production (bioactive chemicals)	CRISPRi	Sp dCas9	No	Metabolic engineering	Constitutive system on single plasmid; used tool to explore repression of native genes in metabolic pathway; reported growth toxicity with repression of native genes (likely because they are in central metabolic pathway, however)	Yi, Y.-C.; Ng, I.-S. Redirection of Metabolic Flux in Shewanella Oneidensis MR-1 by CRISPRi and Modular Design for 5-Aminolevulinic Acid Production. Bioresources and Bioprocessing 2021, 8 (1), 13. https://doi.org/10.1186/s40643-021-00366-6.
186	Proteobacteria	Sorangium	cellulosum	So ce M4	Natural production of bioactive products (anti-cancer drugs)	CRISPRa	Sp dCas9-VP64	No	Tool development, mapping gene function	Constitutive system on two plasmids (one component on each plasmid); activated production of natural secondary metabolite using single target to increase yield and establish genotype-phenotype relationship; VP64 activator domain originally from herpes virus and engineered for expression in mammalian cells	Ye, W.; Liu, T.; Zhu, M.; Zhang, W.; Huang, Z.; Li, S.; Li, H.; Kong, Y.; Chen, Y. An Easy and Efficient Strategy for the Enhancement of Epothilone Production Mediated by TALE-TF and CRISPR/Dcas9 Systems in Sorangium Cellulosum. Frontiers in Bioengineering and Biotechnology 2019, 7.
102	Proteobacteria	Vibrio	casei	JB196	Cheese microbiome	CRISPRi	Sp dCas9	No	Tool development	Inducible system on chromosome; system is conjugated into recipient and integrates into highly conserved region in chromosome; viable for many gammaproteobacteria and Firmicutes; modular construction of tool allows for easy replacement of genetic parts (promoters, ribosome binding sites, dCas proteins; demonstrated tool by repressing heterologous fluorescent protein on chromosome and native genes…	Peters, J. M.; Koo, B.-M.; Patino, R.; Heussler, G. E.; Hearne, C. C.; Qu, J.; Inclan, Y. F.; Hawkins, J. S.; Lu, C. H. S.; Silvis, M. R.; Harden, M. M.; Osadnik, H.; Peters, J. E.; Engel, J. N.; Dutton, R. J.; Grossman, A. D.; Gross, C. A.; Rosenberg, O. S. Enabling Genetic Analysis of Diverse Bacteria with Mobile-CRISPRi. Nat Microbiol 2019, 4 (2), 244–250. https://doi.org/10.1038/s41564-018-03…
189	Proteobacteria	Vibrio	cholerae	ZWU0020	Pathogen, gut bacteria	CRISPRi	Sp dCas9	No	Tool development, mapping gene function	Inducible system on chromosome; validated tool by repressing native non-essential gene and comparing phenotype to deletion mutant's phenotype, then used tool for in vivo motility assay in zebrafish gut to establish genotype-phenotype relationship upon switching CRISPRi tool on	Wiles, T. J.; Schlomann, B. H.; Wall, E. S.; Betancourt, R.; Parthasarathy, R.; Guillemin, K. Swimming Motility of a Gut Bacterial Symbiont Promotes Resistance to Intestinal Expulsion and Enhances Inflammation. PLOS Biology 2020, 18 (3), e3000661. https://doi.org/10.1371/journal.pbio.3000661.
188	Proteobacteria	Vibrio	cholerae	El Tor C6706	Pathogen, gut bacteria	CRISPRi	Sp dCas9	No	Tool development, mapping gene function	Inducible system on chromosome (dCas9) and plasmid (sgRNA); reported no growth toxicity when characterizing tool; demonstrated tool by targeting several native genes on genome; found many escape mutants during essential gene screens	Caro, F.; Place, N. M.; Mekalanos, J. J. Analysis of Lipoprotein Transport Depletion in Vibrio Cholerae Using CRISPRi. PNAS 2019, 116 (34), 17013–17022. https://doi.org/10.1073/pnas.1906158116.
187	Proteobacteria	Vibrio	natriegens	ATCC 14048	Chemical production potential (short generation time and high substrate uptake)	CRISPRi	Sp dCas9	Yes	Tool development, screens and/or selections	Inducible system on single plasmid; developed genomic tools in addition to CRISPRi tool; reported significant toxicity (no transformants) with active Cas9; reported some dCas9 growth toxicity (slower growth rate and lower final cell density) with dCas9 induction (from two inducible promoters); competitive pooled assay of large genome-wide library to uncover essential genes in different growth med…	Lee, H. H.; Ostrov, N.; Wong, B. G.; Gold, M. A.; Khalil, A. S.; Church, G. M. Functional Genomics of the Rapidly Replicating Bacterium Vibrio Natriegens by CRISPRi. Nat Microbiol 2019, 4 (7), 1105–1113. https://doi.org/10.1038/s41564-019-0423-8.
190	Proteobacteria	Yersinia	pestis	biovar Microtus 201	Pathogen	CRISPRi	Sp dCas9	No	Tool development	Inducible system on two plasmids (one component each plasmid); tuned tool for minimal leakiness (uninduced repression); reported no growth toxicity upon induction; demonstrated tool by targeting large number of native genes on chromosome and native plasmids, including virulence and biofilm formation genes and in cell and mouse infection models, to show genotype-phenotype relationships; demonstrat…	Wang, T.; Wang, M.; Zhang, Q.; Cao, S.; Li, X.; Qi, Z.; Tan, Y.; You, Y.; Bi, Y.; Song, Y.; Yang, R.; Du, Z. Reversible Gene Expression Control in Yersinia Pestis by Using an Optimized CRISPR Interference System. Applied and Environmental Microbiology 2019. https://doi.org/10.1128/AEM.00097-19.
191	Proteobacteria	Zymomonas	mobilis	ZM4 (actually PK15436, but this is base strain)	Chemical production (biofuel), high alcohol tolerance	CRISPRi	Sp dCas9	No	Tool development, mapping gene function	Inducible system on chromosome; demonstrated tool by heterologous fluorescent reporter gene on genome; used tool to probe essentiality of several native genes; demonstrated partial knockdown using mismatch-CRISPRi (mismatched between target DNA sequence and sgRNA protospacer sequence to modulate repression levels)	Banta, A. B.; Enright, A. L.; Siletti, C.; Peters, J. M. A High-Efficacy CRISPR Interference System for Gene Function Discovery in Zymomonas Mobilis. Applied and Environmental Microbiology 2020. https://doi.org/10.1128/AEM.01621-20.
192	Proteobacteria	Zymomonas	mobilis	ZM4	Chemical production (biofuel), high alcohol tolerance	CRISPRi	Native Zm Type I-F system	No	Tool development	Hijacked native Type I-F CRISPR system by deleting cas2/3 gene (via integration of mCherry at genomic location); demonstrated tool by repressing heterologous fluroescent protein; also developed genome editing tools using native system	Zheng, Y.; Han, J.; Wang, B.; Hu, X.; Li, R.; Shen, W.; Ma, X.; Ma, L.; Yi, L.; Yang, S.; Peng, W. Characterization and Repurposing of the Endogenous Type I-F CRISPR–Cas System of Zymomonas Mobilis for Genome Engineering. Nucleic Acids Research 2019, 47 (21), 11461–11475. https://doi.org/10.1093/nar/gkz940.
193	Spirochaetes	Borreliella	burgdorferi	S9, K2 (derivatives of B31)	Pathogen (lyme disease)	CRISPRi	Sp dCas9	No	Tool development	Inducible system on single plasmid or on chromosome (dCas9) and plasmid (sgRNA); developed four different tools with different dCas9 expression levels and characteristics, including level of leakiness and level of repressoing; reported growth toxicity when dCas9 is overexpressed but no toxicity (growth rate or cell morphology) when tool is expressed at appropriate levels; demonstrated tool by rep…	Takacs, C. N.; Scott, M.; Chang, Y.; Kloos, Z. A.; Irnov, I.; Rosa, P. A.; Liu, J.; Jacobs-Wagner, C. A CRISPR Interference Platform for Selective Downregulation of Gene Expression in Borrelia Burgdorferi. Applied and Environmental Microbiology 2020. https://doi.org/10.1128/AEM.02519-20.
194	Spirochaetes	Leptospira	biflexa	Patoc1	Pathogen model (non-pathogenic, more genetically-tractable)	CRISPRi	Sp dCas9	No	Tool development	Constitutive system on single plasmid; demonstrated tool by targeting native genes, including an essential one (no transformants, however); reported no growth toxicity when expressing dCas9 alone and similar transformation efficiencies with no-CRISPRi control	Fernandes, L. G. V.; Guaman, L. P.; Vasconcellos, S. A.; Heinemann, M. B.; Picardeau, M.; Nascimento, A. L. T. O. Gene Silencing Based on RNA-Guided Catalytically Inactive Cas9 (DCas9): A New Tool for Genetic Engineering in Leptospira. Sci Rep 2019, 9 (1), 1839. https://doi.org/10.1038/s41598-018-37949-x.
195	Spirochaetes	Leptospira	interrogans	FIOCRUZ L1-130	Pathogen	CRISPRi	Sp dCas9	No	Tool development (protocols)	Constitutive system on single plasmid; protocols described for using a CRISPRi tool in pathogenic Leptospira species (a pathogenic example is given), from sgRNA design to verification of contruct in Leptospira	Fernandes, L. G. V.; Hornsby, R. L.; Nascimento, A. L. T. O.; Nally, J. E. Application of CRISPR Interference (CRISPRi) for Gene Silencing in Pathogenic Species of Leptospira. JoVE (Journal of Visualized Experiments) 2021, No. 174, e62631. https://doi.org/10.3791/62631.
196	Spirochaetes	Leptospira	interrogans	FIOCRUZ L1-130	Pathogen	CRISPRi	Sp dCas9	No	Tool development, mapping gene function	Constitutive system on single plasmid; first time CRISPRi used in pathogenic Leptospira strains; used tool to establish investigate two native genes' functions in serem growth conditions; developed improved conjugation and recovery protocols for this fastidious species	Fernandes, L. G. V.; Hornsby, R. L.; Nascimento, A. L. T. O.; Nally, J. E. Genetic Manipulation of Pathogenic Leptospira: CRISPR Interference (CRISPRi)-Mediated Gene Silencing and Rapid Mutant Recovery at 37 °C. Sci Rep 2021, 11 (1), 1768. https://doi.org/10.1038/s41598-021-81400-7.
196	Spirochaetes	Leptospira	non-interogan	strain LGVF02	Pathogen	CRISPRi	Sp dCas9	No	Tool development, mapping gene function	Constitutive system on single plasmid; first time CRISPRi used in pathogenic Leptospira strains; used tool to establish investigate two native genes' functions in serem growth conditions; developed improved conjugation and recovery protocols for this fastidious species	Fernandes, L. G. V.; Hornsby, R. L.; Nascimento, A. L. T. O.; Nally, J. E. Genetic Manipulation of Pathogenic Leptospira: CRISPR Interference (CRISPRi)-Mediated Gene Silencing and Rapid Mutant Recovery at 37 °C. Sci Rep 2021, 11 (1), 1768. https://doi.org/10.1038/s41598-021-81400-7.
197	Tenericutes	Mycoplasma	mycoides	JCVI-syn1.0 (synthetic cell)	Synthetic cell	CRISPRi	Sp dCas9	No	Tool development	Mix of inducible and constitutive systems on plasmids (JCVI-syn1.0, inducible) and chromosome (pneumoniae, both inducible and constitutive, and JCVI-syn3.0, inducible); demonstrated tool by targeting heterologous fluorescent genes and native genes (only in JCVI-syn3.0), including some essential; studies kinetics of CRISPRi systems in all strains	Mariscal, A. M.; Kakizawa, S.; Hsu, J. Y.; Tanaka, K.; González-González, L.; Broto, A.; Querol, E.; Lluch-Senar, M.; Piñero-Lambea, C.; Sun, L.; Weyman, P. D.; Wise, K. S.; Merryman, C.; Tse, G.; Moore, A. J.; Hutchison, C. A.; Smith, H. O.; Tomita, M.; Venter, J. C.; Glass, J. I.; Piñol, J.; Suzuki, Y. Tuning Gene Activity by Inducible and Targeted Regulation of Gene Expression in Minimal Bacte…
197	Tenericutes	Mycoplasma	mycoides	JCVI-syn3.0 (synthetic cell)	Synthetic cell	CRISPRi	Sp dCas9	No	Tool development	Mix of inducible and constitutive systems on plasmids (JCVI-syn1.0, inducible) and chromosome (pneumoniae, both inducible and constitutive, and JCVI-syn3.0, inducible); demonstrated tool by targeting heterologous fluorescent genes and native genes (only in JCVI-syn3.0), including some essential; studies kinetics of CRISPRi systems in all strains	Mariscal, A. M.; Kakizawa, S.; Hsu, J. Y.; Tanaka, K.; González-González, L.; Broto, A.; Querol, E.; Lluch-Senar, M.; Piñero-Lambea, C.; Sun, L.; Weyman, P. D.; Wise, K. S.; Merryman, C.; Tse, G.; Moore, A. J.; Hutchison, C. A.; Smith, H. O.; Tomita, M.; Venter, J. C.; Glass, J. I.; Piñol, J.; Suzuki, Y. Tuning Gene Activity by Inducible and Targeted Regulation of Gene Expression in Minimal Bacte…
197	Tenericutes	Mycoplasma	pneumoniae	M129 (ATCC 29342)	Minimal cells	CRISPRi	Sp dCas9	No	Tool development	Mix of inducible and constitutive systems on plasmids (JCVI-syn1.0, inducible) and chromosome (pneumoniae, both inducible and constitutive, and JCVI-syn3.0, inducible); demonstrated tool by targeting heterologous fluorescent genes and native genes (only in JCVI-syn3.0), including some essential; studies kinetics of CRISPRi systems in all strains	Mariscal, A. M.; Kakizawa, S.; Hsu, J. Y.; Tanaka, K.; González-González, L.; Broto, A.; Querol, E.; Lluch-Senar, M.; Piñero-Lambea, C.; Sun, L.; Weyman, P. D.; Wise, K. S.; Merryman, C.; Tse, G.; Moore, A. J.; Hutchison, C. A.; Smith, H. O.; Tomita, M.; Venter, J. C.; Glass, J. I.; Piñol, J.; Suzuki, Y. Tuning Gene Activity by Inducible and Targeted Regulation of Gene Expression in Minimal Bacte…
aAcronyms for each CRISPR system can be found in Table S2
bGenome-wide classification for the relative size of the gRNA library: yes (Y) indicates a genome-wide library targeting >90% of coding genes on the genome; no (N) indicates a library of < 50 target genes; and a smaller library targeting >50 genes but <90% of genome is indicated (N*)
Key for colors and highlights
Interesting and/or key study
Protocols and/or workflows
Preprint article
Thesis
Totals for each type of study
Type of study	Number of examples
Mapping gene function	80
Metabolic engineering	46
Screens and/or selections	17
Tool development papers	168
Transcriptional regulatory network	7
Totals for CRISPRi and CRISPRa
CRISPRi/a	Number of examples
CRISPRi	226
CRISPRa	14
Totals for each phylum
Phylum	Number of examples
Actinomycetota	70
Bacteroidetes	5
Chlamydiae	4
Cyanobacteria	20
Firmicutes	57
Proteobacteria	69
Spirochaetes	5
Tenericutes	3
Totals for study sizes (Genome-wide?)
Genome-wide?	Number of examples
Yes	12
No	216
No*	5

## Sheet: Table_S2
Table S2. Acronyms for CRISPRi/a systems as denote in Table 1
Acronym	Full CRISPRi/a system	CRISPRi/a?
As dCas12a	Acidaminococcus sp. BV3L6 dCas12a	CRISPRi
Fn dCas12a	Francisella tularensis subsp. novicida U112 dCas12a	CRISPRi
Sa dCas9	Staphylococcus aureus dCas9	CRISPRi
Sp dCas9	Streptococcus pyogenes dCas9	CRISPRi
Spa dCas9	Streptococcus pasteurianus dCas9	CRISPRi
Sth1 dCas9	Streptococcus thermophilus CRISPR1-dCas9	CRISPRi
ThermodCas9	Geobacillus thermodenitrificans T12 dCas9	CRISPRi
Rf Cas13a (CasRx)	Ruminococcus flavefaciens XPD3002 Cas13d	CRISPRi
Ec Type I-E	Escherichia coli Type I-E	CRISPRi
Sp dxCas9	Streptococcus pyogenes dCas9 where the sgRNA has a protein binding domain that binds sigma 54 activators for CRISPRa	CRISPRa
Sp dCas9+MCP	Streptococcus pyogenes dCas9 with a scaffold sgRNA containing a MS2 coat protein that binds activator SoxS for CRISPRa	CRISPRi/a
[system]-[activator domain]	Deactivated CRISPR [system] protein fused to the [activator domain] for CRISPRa	CRISPRi/a
